# Supplementary material for: Predicted distribution of curl-leaf mountain mahogany (Cercocarpus ledifolius) in the Bighorn Canyon National Recreation Area
Source: PLoS One. 2025 Feb 3;20(2):e0317146. doi: 10.1371/journal.pone.0317146 (PMC11790079; doi:10.1371/journal.pone.0317146)
Supplement: S1 Table — (CSV) [file pone.0317146.s001.csv]

OBJECTID	Date	PlotNum	Xcoord	Ycoord	TARGET_FID	Species_1	Area_1	CWD	AET	id
1	7/11/2017	56	722192	5009830	1	C	Central	169.4	392.2	2
2	6/5/2017	36	720752	5003110	2	JC	Central	219.3	343.2	2
4	7/11/2017	37	720362	5001280	4	JC	Central	219.6	345.6	2
5	6/5/2017	38	720152	5003260	5	JC	Central	225.4	335.5	2
8	6/19/2017	42	721412	5004490	8	JC	Central	233.2	337	2
13	6/19/2017	47	720242	5004850	13	JC	Central	228.3	337.2	2
14	7/12/2017	49	723602	5005960	14	JC	Central	219	350.1	2
17	7/12/2017	52	723062	5006740	17	JC	Central	222	342.3	2
18	7/11/2017	53	720332	5005090	18	JC	Central	200.5	365	2
19	7/11/2017	54	724142	5010340	19	JC	Central	232	336.2	2
20	7/11/2017	55	722342	5006410	20	JC	Central	189.1	377.9	2
22	7/20/2017	58	724802	5010460	22	JC	Central	253.7	321.7	2
23	7/11/2017	62	723692	5010790	23	JC	Central	203.7	357.5	2
24	6/29/2017	41	738482	5020810	24	C	North	216.5	381.9	2
25	6/1/2017	42	737762	5021260	25	C	North	233.5	368.8	2
26	6/29/2017	43	738782	5021260	26	C	North	272.8	348.5	2
42	6/29/2017	89	727052	5011480	42	C	North	250.8	317.3	2
43	7/20/2017	57	725372	5010430	43	JC	North	203.6	342.7	2
48	7/20/2017	63	725012	5010820	48	JC	North	208.1	373.9	2
50	6/23/2017	69	726392	5011300	50	JC	North	265.7	322	2
53	7/20/2017	74	725192	5011270	53	JC	North	263.6	323.8	2
61	5/23/2017	0	714572	4987060	61	C	South	403.3	176.5	2
62	5/29/2017	2	714962	4990780	62	C	South	402.9	176.4	2
65	5/29/2017	5	715772	4991020	65	C	South	369.5	188.6	2
78	5/30/2017	20	714872	4991950	78	C	South	365.4	188.4	2
0		0	0	0	103	Cercocarpus ledifolius		370.1	204.2	2
0		0	0	0	104	Cercocarpus ledifolius		335.8	257.4	2
0		0	0	0	105	Cercocarpus ledifolius		287.7	280.1	2
0		0	0	0	106	Cercocarpus ledifolius		326.5	246.1	2
0		0	0	0	108	Cercocarpus ledifolius		275.5	248.8	2
