# Supplementary material for: Predicted distribution of curl-leaf mountain mahogany (Cercocarpus ledifolius) in the Bighorn Canyon National Recreation Area
Source: PLoS One. 2025 Feb 3;20(2):e0317146. doi: 10.1371/journal.pone.0317146 (PMC11790079; doi:10.1371/journal.pone.0317146)
Supplement: S2 Table — (CSV) [file pone.0317146.s002.csv]

gbifID	stateProvi	decimalLat	decimalLon	geodeticDa	coordinate	dateIdenti	scientific	AET	CWD	pointid	id
3406846697	California	34.30745100000	-116.92762800000	WGS84	0		Cercocarpus ledifolius	270.2	355.3	5534433	1
1949985059	Utah	40.65562833000	-111.53571330000	EPSG:4326	0	2018-12-09T16:12:34Z	Cercocarpus ledifolius intermontanus	299.2	152.3	3113961	1
1949984564	Utah	40.66996167000	-111.53980330000	EPSG:4326	0	2018-11-05T10:16:21Z	Cercocarpus ledifolius	311.8	151.1	3105648	1
2556160769	California	41.94277800000	-120.91111100000	WGS84	0		Cercocarpus ledifolius var. intermontanus	210.8	328.8	1901465	1
3456903468	Utah	37.64796944000	-112.14205000000	EPSG:4326	1	2021-11-30T07:56:51Z	Cercocarpus ledifolius	324.1	198.6	4416499	1
1831107128	Nevada	37.89579000000	-118.33514800000	EPSG:4326	1	2018-02-17T21:30:22Z	Cercocarpus ledifolius intermontanus	166.9	275.8	3875340	1
3456676830	California	34.24288296000	-118.09126780000	EPSG:4326	2	2021-12-10T05:50:31Z	Cercocarpus ledifolius	202.0	697.0	5469949	1
3355457351	California	34.25859140000	-117.63604360000	EPSG:4326	2	2019-11-27T20:06:35Z	Cercocarpus ledifolius	190.4	450.1	5500501	1
3892472562	California	34.28131955000	-117.63918160000	EPSG:4326	2	2022-08-10T00:12:06Z	Cercocarpus ledifolius	203.8	420.1	5489116	1
3384009215	California	34.28415946000	-116.90443220000	EPSG:4326	2	2021-09-17T06:10:50Z	Cercocarpus ledifolius	194.4	437.1	5545661	1
3743103952	Utah	37.27266479000	-113.38718460000	EPSG:4326	2	2022-03-20T19:58:57Z	Cercocarpus ledifolius	304.8	551.4	4503371	1
1986564131	California	37.58618167000	-118.86508420000	EPSG:4326	2	2019-01-02T13:22:49Z	Cercocarpus ledifolius	133.8	215.8	3967004	1
2620124431	California	38.30903698000	-119.58307830000	EPSG:4326	2	2020-05-05T05:24:02Z	Cercocarpus ledifolius	196.9	219.9	3589113	1
1841279821	California	38.34796709000	-119.34880080000	EPSG:4326	2	2018-04-30T19:12:03Z	Cercocarpus ledifolius	192.6	234.9	3593140	1
1935612877	California	38.40940225000	-119.41365870000	EPSG:4326	2	2018-11-06T07:03:17Z	Cercocarpus ledifolius	171.2	244.5	3561171	1
1935626977	California	38.41702188000	-119.42153860000	EPSG:4326	2	2018-11-08T22:12:34Z	Cercocarpus ledifolius	173.1	237.6	3557177	1
1933589515	California	38.42095889000	-119.34240080000	EPSG:4326	2	2018-10-31T22:09:18Z	Cercocarpus ledifolius	157.2	108.7	3561178	1
3355505392	Nevada	39.02208667000	-117.27584830000	EPSG:4326	2	2020-06-22T16:22:17Z	Cercocarpus ledifolius	252.0	189.2	3465980	1
2803148999	Nevada	39.09230683000	-117.26306170000	EPSG:4326	2	2020-06-21T20:59:31Z	Cercocarpus ledifolius	166.3	263.2	3438038	1
2626249638	California	39.55266906000	-120.33483790000	EPSG:4326	2	2020-05-14T17:51:36Z	Cercocarpus ledifolius	234.1	280.3	2971504	1
2294520104	Nevada	40.61794549000	-115.36847200000	EPSG:4326	2	2019-07-16T01:19:22Z	Cercocarpus ledifolius	228.2	169.7	2889096	1
3031725434	Idaho	42.07269805000	-113.71347270000	EPSG:4326	2	2021-01-10T17:00:11Z	Cercocarpus ledifolius	200.6	234.3	2364501	1
3355543317	Idaho	42.08585871000	-113.72203930000	EPSG:4326	2	2018-10-02T21:21:48Z	Cercocarpus ledifolius	199.0	235.9	2360637	1
4018225757	California	34.08286667000	-116.89422000000	EPSG:4326	3	2022-12-30T03:36:49Z	Cercocarpus ledifolius	157.1	366.8	5627676	1
4028669085	California	34.20176667000	-116.72715000000	EPSG:4326	3	2022-12-27T19:39:38Z	Cercocarpus ledifolius	152.7	424.2	5590458	1
1898821717	California	34.21865323000	-116.82087910000	EPSG:4326	3	2018-08-21T01:17:36Z	Cercocarpus ledifolius	238.9	337.6	5579270	1
2244314035	California	34.23123822000	-116.82628960000	EPSG:4326	3	2019-05-22T16:33:19Z	Cercocarpus ledifolius	246.2	340.1	5571810	1
3343788644	California	34.24409427000	-116.84178060000	EPSG:4326	3	2021-08-11T14:31:06Z	Cercocarpus ledifolius	247.8	344.7	5564340	1
2850532254	California	34.26955616000	-116.90832540000	EPSG:4326	3	2020-08-04T18:06:08Z	Cercocarpus ledifolius	165.1	452.1	5549397	1
2609305820	California	34.32071560000	-117.82964010000	EPSG:4326	3	2020-04-20T01:11:39Z	Cercocarpus ledifolius	160.3	555.6	5458446	1
3013927950	Nevada	35.98870600000	-115.52653800000	EPSG:4326	3	2020-12-28T04:58:24Z	Cercocarpus ledifolius	218.8	534.3	4920156	1
3881764562	California	36.02209717000	-118.25681330000	EPSG:4326	3	2022-07-18T17:26:12Z	Cercocarpus ledifolius	241.3	326.8	4694061	1
3859421230	Arizona	36.06027700000	-112.10682300000	EPSG:4326	3	2022-06-11T04:27:24Z	Cercocarpus ledifolius	252.6	509.0	5116475	1
2860139836	Nevada	36.16530917000	-115.61094210000	EPSG:4326	3	2020-08-29T22:29:13Z	Cercocarpus ledifolius	174.5	585.5	4837321	1
4034917919	Nevada	36.25503588000	-115.64967120000	EPSG:4326	3	2023-02-14T22:43:30Z	Cercocarpus ledifolius	244.3	256.0	4793659	1
3321246366	Nevada	36.26334837000	-115.63390690000	EPSG:4326	3	2021-06-30T05:54:09Z	Cercocarpus ledifolius	235.3	404.5	4793661	1
3985734066	Nevada	36.30890700000	-115.60819700000	EPSG:4326	3	2022-11-16T00:26:31Z	Cercocarpus ledifolius	268.8	358.1	4773798	1
3328062620	Nevada	36.31213976000	-115.58684130000	EPSG:4326	3	2021-07-15T19:17:06Z	Cercocarpus ledifolius	250.5	352.5	4773800	1
4034811007	Nevada	36.31321000000	-115.68433500000	EPSG:4326	3	2023-02-14T22:56:40Z	Cercocarpus ledifolius	168.8	307.8	4765856	1
3759208903	Nevada	36.31421085000	-115.62121850000	EPSG:4326	3	2022-03-21T18:29:34Z	Cercocarpus ledifolius	250.7	310.5	4769830	1
3014087059	Nevada	36.38238941000	-115.74103830000	EPSG:4326	3	2020-12-29T17:14:17Z	Cercocarpus ledifolius	251.0	402.0	4734027	1
3302508006	Nevada	36.62807600000	-115.21160200000	EPSG:4326	3	2021-05-28T20:59:13Z	Cercocarpus ledifolius intermontanus	168.0	368.1	4662495	1
3355619471	California	37.12101389000	-118.44423610000	EPSG:4326	3	2021-08-31T20:16:53Z	Cercocarpus ledifolius intermontanus	173.8	235.7	4201165	1
3947506174	California	37.13016389000	-118.48303890000	EPSG:4326	3	2022-10-22T05:44:00Z	Cercocarpus ledifolius intermontanus	182.6	256.3	4193197	1
3915387511	California	37.13510833000	-118.45212500000	EPSG:4326	3	2022-08-11T03:53:50Z	Cercocarpus ledifolius intermontanus	149.8	279.0	4197189	1
3874043677	California	37.37675500000	-118.16659450000	EPSG:4326	3	2022-07-26T16:34:04Z	Cercocarpus ledifolius	170.3	163.1	4113454	1
3881836809	California	37.37782167000	-118.16436670000	EPSG:4326	3	2022-07-31T22:52:18Z	Cercocarpus ledifolius	176.2	228.3	4113455	1
3416114327	California	37.38557020000	-118.16883100000	EPSG:4326	3	2021-11-21T22:03:31Z	Cercocarpus ledifolius intermontanus	170.1	171.6	4109475	1
3343752446	Utah	37.55126485000	-112.17186210000	EPSG:4326	3	2021-05-02T14:27:41Z	Cercocarpus ledifolius	299.8	252.6	4456098	1
3344006511	California	37.58630000000	-118.85691170000	EPSG:4326	3	2021-07-25T06:05:46Z	Cercocarpus ledifolius	130.7	224.5	3967005	1
3355054301	California	37.85150851000	-119.13777110000	EPSG:4326	3	2017-08-30T14:28:00Z	Cercocarpus ledifolius	206.9	365.3	3826916	1
3343755471	California	37.96603775000	-119.12071230000	EPSG:4326	3	2021-06-09T12:47:21Z	Cercocarpus ledifolius	220.2	286.3	3778347	1
3335407252	California	37.97710556000	-119.13492500000	EPSG:4326	3	2021-08-03T04:56:09Z	Cercocarpus ledifolius	169.4	332.0	3774302	1
3903353916	California	37.97805000000	-119.10437780000	EPSG:4326	3	2022-09-10T20:54:59Z	Cercocarpus ledifolius	183.2	414.6	3774305	1
3416084151	California	38.23010207000	-119.33629890000	EPSG:4326	3	2021-11-15T03:29:21Z	Cercocarpus ledifolius	132.4	311.7	3645258	1
3456501627	California	38.27985333000	-119.73062830000	EPSG:4326	3	2021-10-29T04:52:04Z	Cercocarpus ledifolius	205.7	208.0	3589100	1
2265883928	California	38.28778944000	-119.72294820000	EPSG:4326	3	2019-06-12T03:44:09Z	Cercocarpus ledifolius	181.1	238.4	3585095	1
3873958487	Nevada	38.45032167000	-117.14613330000	EPSG:4326	3	2022-07-14T04:59:43Z	Cercocarpus ledifolius	164.3	461.8	3726048	1
3466205283	California	38.78475333000	-119.88080500000	EPSG:4326	3	2022-01-24T01:58:07Z	Cercocarpus ledifolius	207.8	293.3	3356845	1
3399095781	Nevada	38.98747494000	-114.23729100000	EPSG:4326	3	2021-10-20T20:15:05Z	Cercocarpus ledifolius	219.8	413.5	3698077	1
3947399897	Nevada	39.01105555000	-115.88471170000	EPSG:4326	3	2022-10-06T01:16:19Z	Cercocarpus ledifolius	189.0	333.5	3573450	1
3070768626	Nevada	39.01675673000	-114.23828110000	EPSG:4326	3	2021-03-26T02:18:18Z	Cercocarpus ledifolius	263.0	340.2	3681953	1
1143566941	California	39.43526200000	-120.26797000000	EPSG:4326	3	2013-07-26T23:15:45Z	Cercocarpus ledifolius	218.8	232.0	3029910	1
3784674568	Nevada	39.46529667000	-119.91815330000	EPSG:4326	3	2022-05-15T01:32:26Z	Cercocarpus ledifolius	185.5	411.4	3046620	1
3963324991	Nevada	39.50103000000	-119.89505000000	EPSG:4326	3	2022-11-05T00:37:17Z	Cercocarpus ledifolius	174.0	533.6	3034111	1
3343974428	Utah	40.24383041000	-111.62529430000	EPSG:4326	3	2021-04-14T04:16:05Z	Cercocarpus ledifolius	338.4	199.4	3296097	1
3784765250	Nevada	40.64882000000	-115.40544170000	EPSG:4326	3	2022-05-17T20:25:18Z	Cercocarpus ledifolius	246.8	133.9	2872692	1
2444980303	Utah	40.71586847000	-111.71447420000	EPSG:4326	3	2017-12-03T07:51:48Z	Cercocarpus ledifolius	347.3	186.0	3076487	1
3858841722	Nevada	41.00800278000	-114.31208830000	EPSG:4326	3	2022-06-30T14:44:51Z	Cercocarpus ledifolius	212.2	337.7	2784350	1
3860536656	Nevada	41.01009722000	-114.31736670000	EPSG:4326	3	2022-06-30T15:40:18Z	Cercocarpus ledifolius	225.4	331.2	2784349	1
3343750458	Nevada	41.04502371000	-114.59258450000	EPSG:4326	3	2021-06-09T03:48:12Z	Cercocarpus ledifolius	230.5	292.6	2753054	1
3868281301	Utah	41.31037400000	-111.92716800000	WGS84	3	collection date	Cercocarpus ledifolius	353.6	196.7	2792430	1
2283020663	California	41.71871790000	-121.50467810000	EPSG:4326	3	2019-05-26T01:18:56Z	Cercocarpus ledifolius	216.6	344.6	1945274	1
3355477323	Idaho	42.08369867000	-113.72294350000	EPSG:4326	3	2018-10-03T05:07:13Z	Cercocarpus ledifolius	213.1	227.3	2360636	1
3384104038	Idaho	42.13819938000	-113.66444300000	EPSG:4326	3	2021-09-25T01:08:46Z	Cercocarpus ledifolius	205.6	261.8	2341295	1
3873825694	Oregon	42.33674444000	-120.20199170000	EPSG:4326	3	2022-07-16T22:21:14Z	Cercocarpus ledifolius	220.6	206.4	1791975	1
3747249397	Oregon	42.49494890000	-119.70073530000	EPSG:4326	3	2022-03-25T03:44:43Z	Cercocarpus ledifolius	228.7	152.4	1765685	1
2859978272	Idaho	42.77911880000	-112.44752730000	EPSG:4326	3	2020-09-02T17:38:20Z	Cercocarpus ledifolius	314.3	229.2	2132882	1
3923492398	Idaho	43.17998352000	-116.80024930000	EPSG:4326	3	2022-10-02T22:25:31Z	Cercocarpus ledifolius	231.2	323.8	1696281	1
3889024440	Montana	45.92881386000	-111.49989100000	EPSG:4326	3	2022-06-22T18:51:11Z	Cercocarpus ledifolius	316.0	232.4	906754	1
3892540428	California	33.78136167000	-116.73081170000	EPSG:4326	4	2022-07-04T06:14:44Z	Cercocarpus ledifolius	186.1	571.2	5760179	1
3747237565	California	33.80856333000	-116.63713830000	EPSG:4326	4	2022-03-20T03:11:31Z	Cercocarpus ledifolius	188.3	590.8	5756532	1
2851284310	California	34.14770833000	-116.71180830000	EPSG:4326	4	2020-08-05T15:18:13Z	Cercocarpus ledifolius	136.4	471.0	5616527	1
3802612530	California	34.15618050000	-116.69336670000	EPSG:4326	4	2022-05-17T21:22:12Z	Cercocarpus ledifolius	125.4	589.9	5612806	1
3032074071	California	34.19293323000	-116.71807510000	EPSG:4326	4	2021-01-17T01:41:53Z	Cercocarpus ledifolius	136.2	366.5	5594184	1
4018104739	California	34.21458333000	-116.73967000000	EPSG:4326	4	2022-12-26T04:21:03Z	Cercocarpus ledifolius	162.6	415.0	5586730	1
3067591641	California	34.22245927000	-117.58512770000	EPSG:4326	4	2019-07-03T21:27:54Z	Cercocarpus ledifolius	154.3	594.6	5519363	1
1898784264	California	34.22714831000	-116.82505400000	EPSG:4326	4	2018-06-15T22:58:23Z	Cercocarpus ledifolius	160.6	415.7	5575541	1
1850958603	California	34.22908210000	-116.82443710000	EPSG:4326	4	2018-06-11T02:29:26Z	Cercocarpus ledifolius	242.8	343.5	5571811	1
4018293706	California	34.23352051000	-116.81066890000	EPSG:4326	4	2022-11-26T00:01:27Z	Cercocarpus ledifolius	214.9	377.0	5571812	1
3988521892	California	34.23907833000	-116.75153330000	EPSG:4326	4	2022-12-02T06:57:55Z	Cercocarpus ledifolius	143.0	523.5	5575548	1
3330429994	California	34.26338225000	-116.88788950000	EPSG:4326	4	2021-07-20T19:26:20Z	Cercocarpus ledifolius	191.9	435.1	5553134	1
4018200529	California	34.27461111000	-117.63337780000	EPSG:4326	4	2022-06-15T01:08:01Z	Cercocarpus ledifolius	189.0	487.1	5492919	1
3881724520	California	34.28105164000	-116.85483550000	EPSG:4326	4	2022-07-23T15:41:21Z	Cercocarpus ledifolius	154.2	471.0	5549402	1
3384716694	California	34.28774535000	-116.88373270000	EPSG:4326	4	2021-09-12T23:35:22Z	Cercocarpus ledifolius	169.9	494.2	5545663	1
3344031688	California	34.30139338000	-116.87175630000	EPSG:4326	4	2021-08-15T05:50:47Z	Cercocarpus ledifolius	190.4	467.1	5541924	1
1898780996	California	34.32721256000	-116.92895680000	EPSG:4326	4	2018-04-05T23:15:13Z	Cercocarpus ledifolius	148.7	470.1	5526928	1
3759947162	California	34.34605102000	-117.61607710000	EPSG:4326	4	2022-04-07T21:22:09Z	Cercocarpus ledifolius	173.5	512.1	5466153	1
2850678007	California	34.35329722000	-117.79562500000	EPSG:4326	4	2020-08-09T14:26:36Z	Cercocarpus ledifolius	152.3	525.5	5446911	1
3764107275	California	34.35875833000	-117.87683890000	EPSG:4326	4	2022-04-28T07:00:09Z	Cercocarpus ledifolius	193.2	580.5	5439163	1
3860196000	California	34.36093667000	-117.77530000000	EPSG:4326	4	2022-06-09T04:43:26Z	Cercocarpus ledifolius	181.1	497.4	5446913	1
3903516544	California	34.36787000000	-117.80362830000	EPSG:4326	4	2022-09-08T01:46:12Z	Cercocarpus ledifolius	182.0	625.3	5439170	1
3903496374	California	34.38192167000	-117.87547170000	EPSG:4326	4	2022-09-06T15:53:53Z	Cercocarpus ledifolius	148.3	575.6	5427474	1
3407960845	California	34.38501667000	-117.70273670000	EPSG:4326	4	2021-10-31T02:25:31Z	Cercocarpus ledifolius	182.4	584.9	5443058	1
3888876593	California	34.63321667000	-118.94049170000	EPSG:4326	4	2022-08-01T21:30:37Z	Cercocarpus ledifolius	200.7	545.0	5233965	1
4014994021	Arizona	35.99839090000	-111.98782230000	EPSG:4326	4	2023-01-05T22:56:07Z	Cercocarpus ledifolius	293.2	308.5	5148369	1
3416067715	Arizona	36.03437783000	-111.85258670000	EPSG:4326	4	2021-11-16T15:47:51Z	Cercocarpus ledifolius	199.3	752.9	5140416	1
1901056035	Arizona	36.13165988000	-111.94181140000	EPSG:4326	4	2018-09-02T21:14:22Z	Cercocarpus ledifolius	238.1	592.2	5092473	1
3455351132	Arizona	36.19614500000	-112.05149720000	EPSG:4326	4	2021-11-29T15:20:16Z	Cercocarpus ledifolius	244.4	530.9	5060430	1
3998466511		36.19692993000	-112.05362590000	WGS84	4		Cercocarpus ledifolius Nutt.	247.6	490.1	5056425	1
3416200568	California	36.22888833000	-117.06840550000	EPSG:4326	4	2021-11-15T04:08:19Z	Cercocarpus ledifolius	194.9	513.4	4698147	1
3327954477	Nevada	36.26829167000	-115.65784500000	EPSG:4326	4	2021-07-14T12:34:49Z	Cercocarpus ledifolius	206.5	293.6	4789690	1
3743213436	Nevada	36.28582833000	-115.59277170000	EPSG:4326	4	2022-02-19T21:09:15Z	Cercocarpus ledifolius	214.1	432.0	4785722	1
3343983523	Nevada	36.30258403000	-115.60899270000	EPSG:4326	4	2021-06-08T04:59:17Z	Cercocarpus ledifolius	268.8	358.1	4777772	1
2826151366	Nevada	36.39443333000	-115.73783830000	EPSG:4326	4	2020-07-29T22:50:36Z	Cercocarpus ledifolius	245.9	433.8	4726076	1
3355461395	California	36.44380733000	-118.09032390000	EPSG:4326	4	2020-07-07T18:28:21Z	Cercocarpus ledifolius	118.2	473.0	4522821	1
3337950832	California	36.46721389000	-118.13156110000	EPSG:4326	4	2021-08-18T05:04:55Z	Cercocarpus ledifolius	100.6	293.4	4510898	1
2999096965	California	36.58479734000	-118.24518610000	EPSG:4326	4	2020-12-07T05:09:05Z	Cercocarpus ledifolius	124.9	405.8	4451594	1
3985777012	California	36.59594667000	-118.21292170000	EPSG:4326	4	2022-11-13T04:49:24Z	Cercocarpus ledifolius	86.9	418.4	4447633	1
3892461653	California	37.12515000000	-118.43764440000	EPSG:4326	4	2022-08-11T03:56:58Z	Cercocarpus ledifolius intermontanus	185.9	379.5	4201166	1
4018219678	California	37.20215759000	-118.61664700000	EPSG:4326	4	2022-10-08T01:05:55Z	Cercocarpus ledifolius	138.8	113.4	4153286	1
3889092496	California	37.22650278000	-118.60803330000	EPSG:4326	4	2022-08-08T04:57:06Z	Cercocarpus ledifolius	138.5	263.1	4141331	1
3466080030	California	37.24927222000	-118.58633330000	EPSG:4326	4	2022-01-22T06:35:37Z	Cercocarpus ledifolius	117.1	259.3	4133362	1
3773021113	Utah	37.30371944000	-113.53383610000	EPSG:4326	4	2022-05-06T23:44:02Z	Cercocarpus ledifolius	300.7	272.8	4479635	1
3343734394	Utah	37.37473333000	-113.45669440000	EPSG:4326	4	2020-09-08T01:38:14Z	Cercocarpus ledifolius	233.2	235.0	4455984	1
3343983508	Nevada	37.52128833000	-114.57788830000	EPSG:4326	4	2021-05-30T00:54:30Z	Cercocarpus ledifolius	216.3	629.5	4317287	1
3333321776	California	37.53202000000	-118.14187500000	EPSG:4326	4	2021-07-24T05:48:57Z	Cercocarpus ledifolius	156.0	200.8	4049932	1
3903351015	Utah	37.54628833000	-112.24460500000	EPSG:4326	4	2022-09-06T03:26:26Z	Cercocarpus ledifolius	268.3	265.7	4456091	1
3070729452	California	37.56520833000	-118.64386170000	EPSG:4326	4	2021-03-26T01:20:50Z	Cercocarpus ledifolius	150.6	445.9	3994603	1
2574288166	California	37.57256330000	-118.68122230000	EPSG:4326	4	2020-02-15T14:17:37Z	Cercocarpus ledifolius	170.7	447.4	3986725	1
3923396690	Utah	37.60554450000	-112.15756870000	EPSG:4326	4	2022-09-24T14:19:07Z	Cercocarpus ledifolius	220.4	320.0	4432317	1
3391638673	Utah	37.63595827000	-112.14287990000	EPSG:4326	4	2021-10-12T04:41:02Z	Cercocarpus ledifolius	231.5	290.0	4420448	1
3384239789	Utah	37.66442778000	-112.11300000000	EPSG:4326	4	2021-09-26T21:27:14Z	Cercocarpus ledifolius	224.5	360.1	4412560	1
3902524193	Utah	37.67764500000	-112.26684670000	EPSG:4326	4	2022-08-22T16:07:03Z	Cercocarpus ledifolius	245.0	277.0	4396804	1
3873587020	Nevada	37.70996333000	-117.90689170000	EPSG:4326	4	2022-07-18T22:12:05Z	Cercocarpus ledifolius intermontanus	164.9	383.3	3990732	1
3415765851	California	37.74661636000	-119.10990140000	EPSG:4326	4	2021-10-03T21:26:19Z	Cercocarpus ledifolius	147.1	193.0	3875270	1
3343974584	California	37.75732833000	-119.11663050000	EPSG:4326	4	2021-08-02T23:04:29Z	Cercocarpus ledifolius	143.4	275.3	3871246	1
2963896497	Utah	37.77280336000	-112.83530760000	EPSG:4326	4	2020-10-19T18:09:04Z	Cercocarpus ledifolius	247.4	273.6	4321419	1
3960203707		37.77292800000	-119.08472700000	WGS84	4		Cercocarpus ledifolius Nutt.	147.2	277.7	3867233	1
3335169014	California	37.77620000000	-119.09858050000	EPSG:4326	4	2021-08-01T19:46:46Z	Cercocarpus ledifolius	160.8	273.8	3863206	1
2611107409	California	37.94508308000	-119.21110160000	EPSG:4326	4	2020-04-12T08:28:46Z	Cercocarpus ledifolius intermontanus	147.7	126.3	3782381	1
2864594780	California	37.95722500000	-119.11653050000	EPSG:4326	4	2020-09-11T21:40:55Z	Cercocarpus ledifolius	214.8	326.1	3782389	1
2862672364	California	37.97561389000	-119.13016390000	EPSG:4326	4	2020-09-09T19:18:22Z	Cercocarpus ledifolius	197.4	308.8	3774303	1
3903321497	California	38.02093889000	-119.26789720000	EPSG:4326	4	2022-09-10T18:55:56Z	Cercocarpus ledifolius	137.4	247.9	3741978	1
3760168498	Utah	38.11987240000	-109.81763740000	EPSG:4326	4	2022-04-10T23:04:29Z	Cercocarpus ledifolius	195.7	604.4	4333625	1
3760000739	Utah	38.16038564000	-109.70492830000	EPSG:4326	4	2022-04-02T22:30:08Z	Cercocarpus ledifolius	183.0	643.3	4321695	1
3859406864	Utah	38.30483667000	-113.62967000000	EPSG:4326	4	2022-05-31T04:07:07Z	Cercocarpus ledifolius	237.3	335.6	4038488	1
2331955661	California	38.35847563000	-119.14226420000	EPSG:4326	4	2019-08-08T00:49:07Z	Cercocarpus ledifolius intermontanus	180.9	280.3	3605176	1
2850950993	Nevada	38.41692900000	-118.76632890000	EPSG:4326	4	2020-08-03T05:01:53Z	Cercocarpus ledifolius	153.1	390.6	3613229	1
3499463514	Nevada	38.42703333000	-118.77272170000	EPSG:4326	4	2022-02-11T18:37:56Z	Cercocarpus ledifolius	122.5	415.4	3605209	1
3892491985	Utah	38.49688667000	-113.95007170000	EPSG:4326	4	2022-08-13T20:38:48Z	Cercocarpus ledifolius	230.8	331.2	3931735	1
2429213296	Utah	38.58498833000	-112.39072500000	EPSG:4326	4	2019-06-26T19:44:33Z	Cercocarpus ledifolius	307.8	346.1	3991221	1
3892645933	Utah	38.61200833000	-113.97100830000	EPSG:4326	4	2022-08-13T21:29:40Z	Cercocarpus ledifolius	217.8	463.7	3879757	1
2988277762	California	38.65414167000	-119.81510330000	EPSG:4326	4	2020-11-03T01:21:10Z	Cercocarpus ledifolius	302.8	185.5	3421802	1
3947275530	California	38.66767167000	-119.60639170000	EPSG:4326	4	2022-10-15T23:37:53Z	Cercocarpus ledifolius	179.0	301.2	3433832	1
2611083159	Nevada	38.73478667000	-117.50363000000	EPSG:4326	4	2020-04-27T14:59:48Z	Cercocarpus ledifolius	231.3	258.4	3573307	1
3860779177	Nevada	38.79938000000	-114.21608670000	EPSG:4326	4	2022-07-04T13:05:12Z	Cercocarpus ledifolius	259.1	292.9	3782824	1
3070286075	Nevada	38.88544167000	-114.89933000000	EPSG:4326	4	2020-06-05T04:16:39Z	Cercocarpus ledifolius	195.5	280.7	3698019	1
3858882123	Nevada	38.93359500000	-114.22216670000	EPSG:4326	4	2022-07-03T20:05:29Z	Cercocarpus ledifolius	254.1	306.2	3722270	1
3994118274	Nevada	38.97223667000	-114.25290500000	EPSG:4326	4	2022-12-12T23:15:40Z	Cercocarpus ledifolius	286.4	242.6	3702110	1
3986363397	Nevada	39.00672449000	-114.89983190000	EPSG:4326	4	2022-11-29T04:28:55Z	Cercocarpus ledifolius	224.8	278.5	3641633	1
3399215356	Nevada	39.01760550000	-114.28034170000	EPSG:4326	4	2021-10-18T20:25:18Z	Cercocarpus ledifolius	282.5	202.5	3681950	1
3963265160	Nevada	39.02278660000	-119.85033490000	EPSG:4326	4	2022-11-06T17:35:48Z	Cercocarpus ledifolius	165.9	391.2	3254114	1
3985703821	Nevada	39.03371944000	-114.27126390000	EPSG:4326	4	2022-10-20T03:39:05Z	Cercocarpus ledifolius	279.2	207.5	3673900	1
3343699425	Nevada	39.04632187000	-119.94836430000	EPSG:4326	4	2021-04-03T22:39:16Z	Cercocarpus ledifolius	213.9	328.1	3233430	1
3399011454	Utah	39.05906383000	-111.97695830000	EPSG:4326	4	2021-10-28T23:41:27Z	Cercocarpus ledifolius	278.6	300.6	3803254	1
3399136438	Utah	39.05936950000	-111.98855500000	EPSG:4326	4	2021-10-28T23:45:57Z	Cercocarpus ledifolius	279.0	297.8	3803253	1
3858246961	Nevada	39.28602539000	-115.09264990000	EPSG:4326	4	2022-07-02T04:38:14Z	Cercocarpus ledifolius	199.3	347.7	3505934	1
3859811151	Nevada	39.32008333000	-114.27617830000	EPSG:4326	4	2022-07-04T13:28:42Z	Cercocarpus ledifolius	200.1	257.4	3545673	1
3881729481	Nevada	39.35317612000	-119.85937500000	EPSG:4326	4	2022-07-09T02:00:01Z	Cercocarpus ledifolius	199.3	357.5	3104929	1
3355476387	Nevada	39.35898175000	-119.86017080000	EPSG:4326	4	2020-05-31T21:25:41Z	Cercocarpus ledifolius	184.3	372.3	3100765	1
3343776407	Nevada	39.36453833000	-119.88314670000	EPSG:4326	4	2020-08-26T04:50:49Z	Cercocarpus ledifolius	189.7	367.6	3096602	1
3959664588		39.36964547000	-119.85908220000	WGS84	4		Cercocarpus ledifolius Nutt.	218.7	349.2	3096604	1
4035019418	Utah	39.38283667000	-111.53658330000	EPSG:4326	4	2023-02-12T04:20:58Z	Cercocarpus ledifolius	274.8	365.3	3686220	1
3859328214	Nevada	39.38792500000	-114.16719670000	EPSG:4326	4	2022-07-04T17:57:50Z	Cercocarpus ledifolius	226.7	340.2	3525842	1
3384942701	Nevada	39.39538833000	-119.88015830000	EPSG:4326	4	2021-09-12T23:41:47Z	Cercocarpus ledifolius	226.7	208.8	3084113	1
3963225218	Utah	39.40504167000	-110.25772830000	EPSG:4326	4	2022-11-06T20:16:51Z	Cercocarpus ledifolius	297.1	343.6	3742769	1
2445083431	California	39.42633145000	-120.01793390000	EPSG:4326	4	2019-07-15T18:40:32Z	Cercocarpus ledifolius	173.5	355.8	3059111	1
3455797878	California	39.43374464000	-120.35864990000	EPSG:4326	4	2021-11-27T20:28:04Z	Cercocarpus ledifolius	162.8	251.4	3021563	1
3963258168	Utah	39.46767000000	-110.30456670000	EPSG:4326	4	2022-11-06T20:05:10Z	Cercocarpus ledifolius	293.8	290.5	3714544	1
3860351226	Nevada	39.47092000000	-119.86260330000	EPSG:4326	4	2022-07-05T04:24:43Z	Cercocarpus ledifolius	157.9	502.7	3050793	1
2238788658	Nevada	39.47228333000	-119.85597170000	EPSG:4326	4	2019-04-14T22:30:16Z	Cercocarpus ledifolius	153.5	506.7	3050794	1
3784747678	Nevada	39.47537167000	-119.91589500000	EPSG:4326	4	2022-05-15T01:58:18Z	Cercocarpus ledifolius	186.3	420.6	3042449	1
3859231325	Nevada	39.47603333000	-119.86252000000	EPSG:4326	4	2022-07-05T01:06:14Z	Cercocarpus ledifolius	153.5	506.7	3046625	1
3985927662	Nevada	39.48327500000	-119.99090500000	EPSG:4326	4	2022-11-22T03:52:01Z	Cercocarpus ledifolius	223.3	373.3	3034102	1
2992743570	California	39.48472145000	-120.26417580000	EPSG:4326	4	2020-11-15T05:36:49Z	Cercocarpus ledifolius	224.5	243.6	3009066	1
2619903430	Nevada	39.49909667000	-119.90563830000	EPSG:4326	4	2020-04-22T03:48:58Z	Cercocarpus ledifolius	188.2	495.9	3034110	1
3963521666	Nevada	39.52437000000	-119.99295000000	EPSG:4326	4	2022-10-31T22:29:34Z	Cercocarpus ledifolius	219.2	444.5	3013255	1
3961127787	Nevada	39.58585000000	-119.84553670000	EPSG:4326	4	2022-10-26T05:50:01Z	Cercocarpus ledifolius	168.2	526.0	3000760	1
3986214816	Nevada	39.58950000000	-119.93426330000	EPSG:4326	4	2022-09-27T03:45:15Z	Cercocarpus ledifolius	242.8	322.0	2992411	1
3343724462	Nevada	39.59223559000	-119.93533680000	EPSG:4326	4	2021-05-24T17:08:18Z	Cercocarpus ledifolius	244.1	271.2	2988235	1
3785085072	Utah	39.75924167000	-110.91466330000	EPSG:4326	4	2022-05-16T02:37:37Z	Cercocarpus ledifolius	289.9	211.8	3553929	1
3966371434	California	39.77106857000	-120.43373870000	EPSG:4326	4	2022-05-29T19:05:35Z	Cercocarpus ledifolius	243.6	309.0	2864083	1
3384065792	Utah	39.95232000000	-112.70915330000	EPSG:4326	4	2021-09-22T03:38:43Z	Cercocarpus ledifolius	236.8	333.9	3365637	1
3384389799	Utah	39.95313333000	-112.71162500000	EPSG:4326	4	2021-09-22T03:38:11Z	Cercocarpus ledifolius	239.2	326.0	3365636	1
3408028915	Utah	39.96625500000	-112.34222500000	EPSG:4326	4	2021-10-31T23:13:14Z	Cercocarpus ledifolius	251.6	372.0	3381990	1
3407928923	Utah	39.96754500000	-112.34123330000	EPSG:4326	4	2021-10-31T23:26:46Z	Cercocarpus ledifolius	251.0	372.6	3381991	1
3465922626	Utah	39.97407833000	-112.12451120000	EPSG:4326	4	2022-01-22T15:33:50Z	Cercocarpus ledifolius	269.9	354.2	3390153	1
3416150409	California	40.02390283000	-120.19431330000	EPSG:4326	4	2021-11-14T00:41:57Z	Cercocarpus ledifolius	190.2	433.2	2776012	1
3961222064	Utah	40.21737833000	-111.59343000000	EPSG:4326	4	2022-10-29T02:45:08Z	Cercocarpus ledifolius	255.6	116.9	3312567	1
3499527091	Utah	40.21838333000	-111.61495330000	EPSG:4326	4	2022-02-16T01:28:18Z	Cercocarpus ledifolius	321.4	226.9	3308452	1
4028880525	Utah	40.26510500000	-111.61790500000	EPSG:4326	4	2023-01-30T01:05:23Z	Cercocarpus ledifolius	322.3	214.5	3287852	1
3923288450	Utah	40.38385833000	-111.70170500000	EPSG:4326	4	2022-10-03T14:18:46Z	Cercocarpus ledifolius	358.5	289.3	3230014	1
3746979129	California	40.45555000000	-120.66135330000	EPSG:4326	4	2022-03-22T00:16:13Z	Cercocarpus ledifolius	263.3	271.7	2553648	1
3772533423	Utah	40.47855000000	-111.31936670000	EPSG:4326	4	2022-05-06T17:10:22Z	Cercocarpus ledifolius	335.3	194.0	3209406	1
3468786805	Utah	40.48702000000	-111.83193330000	EPSG:4326	4	2022-02-06T01:58:21Z	Cercocarpus ledifolius	385.2	251.8	3176250	1
3384950307	Utah	40.49491389000	-111.80849440000	EPSG:4326	4	2021-09-09T16:54:15Z	Cercocarpus ledifolius	354.4	318.8	3172113	1
3988770526	Utah	40.49868379000	-111.72727250000	EPSG:4326	4	2022-08-21T13:36:53Z	Cercocarpus ledifolius	250.9	101.8	3176259	1
3343983491	Utah	40.53763219000	-111.81249120000	EPSG:4326	4	2021-05-12T16:08:34Z	Cercocarpus ledifolius	339.7	248.6	3151351	1
3344078639	Utah	40.54256240000	-111.80565910000	EPSG:4326	4	2021-08-24T17:14:17Z	Cercocarpus ledifolius	320.0	256.8	3151352	1
3747301922	Utah	40.54815560000	-111.49049630000	EPSG:4326	4	2022-03-20T19:54:08Z	Cercocarpus ledifolius	349.2	171.9	3167987	1
3860371398	Utah	40.60629667000	-109.63354500000	EPSG:4326	4	2022-05-28T05:34:34Z	Cercocarpus ledifolius	313.8	135.0	3238456	1
3802267452	Utah	40.66772833000	-111.78190500000	EPSG:4326	4	2022-05-06T18:56:27Z	Cercocarpus ledifolius	346.0	231.2	3093137	1
3090823290	Utah	40.66942000000	-111.58076330000	EPSG:4326	4	2021-04-11T00:04:49Z	Cercocarpus ledifolius	263.5	108.5	3105645	1
3759339477	Utah	40.68002000000	-111.51973670000	EPSG:4326	4	2022-04-10T16:55:57Z	Cercocarpus ledifolius	327.1	163.7	3105650	1
3759734539	Utah	40.68269667000	-111.52358330000	EPSG:4326	4	2022-04-10T16:46:07Z	Cercocarpus ledifolius	327.4	159.8	3101486	1
3902324597	California	40.68501456000	-121.41882580000	EPSG:4326	4	2022-08-22T21:45:20Z	Cercocarpus ledifolius	236.9	333.4	2394790	1
3344016512	Utah	40.68909167000	-111.56558330000	EPSG:4326	4	2021-07-18T05:08:50Z	Cercocarpus ledifolius	304.1	158.8	3097321	1
3399035660	Nevada	40.69476672000	-115.47780460000	EPSG:4326	4	2021-06-29T05:09:50Z	Cercocarpus ledifolius intermontanus	265.5	242.3	2844175	1
2611054982	Utah	40.70192833000	-111.71663670000	EPSG:4326	4	2020-04-29T03:46:09Z	Cercocarpus ledifolius	319.9	165.4	3084818	1
3881876834	Utah	40.70748000000	-111.55609170000	EPSG:4326	4	2022-08-01T21:37:20Z	Cercocarpus ledifolius	303.4	170.6	3088995	1
3343898459	California	40.70812500000	-121.41951670000	EPSG:4326	4	2021-06-30T21:11:10Z	Cercocarpus ledifolius	183.3	397.8	2383188	1
3355531370	Utah	40.70909371000	-111.76750620000	EPSG:4326	4	2020-04-26T18:23:22Z	Cercocarpus ledifolius	323.6	256.2	3076482	1
2619933848	Utah	40.72916167000	-111.66487170000	EPSG:4326	4	2020-05-01T02:02:01Z	Cercocarpus ledifolius	329.4	161.8	3072324	1
3355105380	Utah	40.77338076000	-111.80547640000	EPSG:4326	4	2020-04-28T03:00:33Z	Cercocarpus ledifolius	362.2	282.5	3043149	1
3302192345	Utah	40.82073900000	-111.67160770000	EPSG:4326	4	2019-06-17T01:38:51Z	Cercocarpus ledifolius	297.5	232.4	3030652	1
3859601859	Utah	40.82660500000	-111.66019500000	EPSG:4326	4	2022-06-23T18:49:52Z	Cercocarpus ledifolius	332.5	192.2	3030653	1
3859243506	Utah	40.89176829000	-109.56099200000	EPSG:4326	4	2022-06-12T21:33:54Z	Cercocarpus ledifolius	282.9	249.8	3109976	1
3415846201	Utah	40.89701167000	-109.62462500000	EPSG:4326	4	2021-11-05T16:20:36Z	Cercocarpus ledifolius	265.0	274.1	3105811	1
3415945169	Utah	40.90735333000	-109.80164500000	EPSG:4326	4	2021-11-05T16:45:56Z	Cercocarpus ledifolius	263.4	142.0	3093305	1
3743041945	Utah	40.95020333000	-113.78762830000	EPSG:4326	4	2022-03-15T03:30:03Z	Cercocarpus ledifolius	194.9	443.2	2844320	1
3802408442	Utah	40.97495500000	-111.86698830000	EPSG:4326	4	2022-04-23T19:13:05Z	Cercocarpus ledifolius intermontanus	296.4	252.5	2947281	1
3343855430	Utah	41.07932250000	-111.90190940000	EPSG:4326	4	2021-02-01T21:24:49Z	Cercocarpus ledifolius	329.3	269.8	2897629	1
3759689566	Utah	41.09606171000	-111.90328220000	EPSG:4326	4	2022-04-01T22:03:55Z	Cercocarpus ledifolius	364.0	232.2	2889390	1
3873915806	California	41.22647778000	-122.78209720000	EPSG:4326	4	2022-07-11T04:27:01Z	Cercocarpus ledifolius	178.6	251.7	2044777	1
3902352394	Utah	41.29787500000	-111.58207000000	EPSG:4326	4	2022-06-03T17:43:23Z	Cercocarpus ledifolius intermontanus	308.4	174.6	2820310	1
3343819493	California	41.46781111000	-120.20626940000	EPSG:4326	4	2021-07-04T20:20:43Z	Cercocarpus ledifolius	210.1	254.5	2163893	1
3881741557	California	41.58605833000	-123.08301670000	EPSG:4326	4	2022-07-25T23:14:48Z	Cercocarpus ledifolius	198.7	311.6	1861692	1
3759566294	California	41.61776333000	-122.20169670000	EPSG:4326	4	2022-03-29T04:23:29Z	Cercocarpus ledifolius	296.7	289.4	1929209	1
3337996872	California	41.68453333000	-122.05822780000	EPSG:4326	4	2021-08-09T20:53:27Z	Cercocarpus ledifolius	330.9	267.8	1913292	1
3343744451	California	41.71362305000	-121.50903320000	EPSG:4326	4	2021-04-09T18:36:26Z	Cercocarpus ledifolius	210.6	366.9	1949277	1
3892539121	Utah	41.75810722000	-111.76900900000	EPSG:4326	4	2022-08-15T12:30:04Z	Cercocarpus ledifolius	251.3	305.5	2608980	1
3902579070	Utah	41.76378667000	-111.74565000000	EPSG:4326	4	2022-09-06T01:23:32Z	Cercocarpus ledifolius	295.2	263.0	2608982	1
3923493504	Nevada	41.83662846000	-117.29711260000	EPSG:4326	4	2022-05-27T19:51:25Z	Cercocarpus ledifolius	212.3	274.5	2231419	1
2898320432	Idaho	42.07012444000	-113.70825170000	EPSG:4326	4	2020-07-30T13:31:50Z	Cercocarpus ledifolius	235.9	300.0	2368367	1
3343733509	Idaho	42.08943611000	-113.72854720000	EPSG:4326	4	2021-07-17T17:53:29Z	Cercocarpus ledifolius	234.6	205.8	2356771	1
3986148907	Oregon	42.10804749000	-122.77361300000	EPSG:4326	4	2022-10-29T21:09:45Z	Cercocarpus ledifolius	229.3	281.6	1677521	1
3860275521	Oregon	42.18847487000	-120.32043340000	EPSG:4326	4	2022-06-20T21:43:33Z	Cercocarpus ledifolius	233.5	277.5	1846230	1
3802655539	Oregon	42.24174268000	-121.70583440000	EPSG:4326	4	2022-05-20T01:39:54Z	Cercocarpus ledifolius	314.0	254.3	1714089	1
3892637522	Oregon	42.61755372000	-120.60455900000	EPSG:4326	4	2022-08-06T22:36:54Z	Cercocarpus ledifolius	245.0	268.6	1652138	1
3925107652	Oregon	42.67303000000	-118.69107000000	EPSG:4326	4	2022-10-04T21:38:10Z	Cercocarpus ledifolius	223.0	185.2	1769498	1
3892415693	Oregon	42.72069444000	-118.62446670000	EPSG:4326	4	2022-08-11T05:18:26Z	Cercocarpus ledifolius	196.9	128.2	1754647	1
2619937517	Idaho	42.79091500000	-112.43297290000	EPSG:4326	4	2019-09-11T01:33:46Z	Cercocarpus ledifolius	363.4	182.0	2128929	1
3773351860	Idaho	42.86761167000	-112.42848330000	EPSG:4326	4	2022-05-10T03:50:58Z	Cercocarpus ledifolius	304.5	307.8	2097170	1
3747046557	Oregon	43.01710000000	-120.80243670000	EPSG:4326	4	2022-03-18T21:19:55Z	Cercocarpus ledifolius	229.7	279.0	1477978	1
3705597781	Idaho	43.66783667000	-111.25134170000	EPSG:4326	4	2022-02-27T05:32:51Z	Cercocarpus ledifolius	304.6	118.2	1808075	1
3355118395	Wyoming	43.76492167000	-110.95340000000	EPSG:4326	4	2020-07-07T03:02:43Z	Cercocarpus ledifolius	238.8	48.7	1785170	1
3915552037	Wyoming	44.07300833000	-107.34240000000	EPSG:4326	4	2022-09-26T18:03:49Z	Cercocarpus ledifolius	242.8	208.1	1804538	1
3455712109	Oregon	44.29335333000	-118.99790330000	EPSG:4326	4	2021-11-26T04:23:37Z	Cercocarpus ledifolius	231.6	265.2	1115684	1
3881716512	Oregon	44.37008286000	-121.14029690000	EPSG:4326	4	2022-07-24T16:34:36Z	Cercocarpus ledifolius	210.1	355.1	933517	1
3456487555	Oregon	44.45956667000	-121.32927000000	EPSG:4326	4	2021-11-30T04:09:39Z	Cercocarpus ledifolius	227.1	356.7	889191	1
3872918840	Oregon	44.49917000000	-120.43228000000	EPSG:4326	4	2022-07-07T18:04:26Z	Cercocarpus ledifolius	309.7	182.4	937083	1
3343840497	Wyoming	44.58704758000	-107.61407470000	EPSG:4326	4	2021-06-11T23:50:57Z	Cercocarpus ledifolius	231.1	34.8	1587599	1
3343916461	Montana	45.02145833000	-108.25107000000	EPSG:4326	4	2021-05-19T22:11:02Z	Cercocarpus ledifolius	204.2	370.1	1392673	1
1850940168	Idaho	45.30723817000	-116.42266290000	EPSG:4326	4	2018-06-09T00:45:40Z	Cercocarpus ledifolius	239.8	305.1	892929	1
3902738028	Idaho	45.37660500000	-116.43012170000	EPSG:4326	4	2022-09-05T18:35:37Z	Cercocarpus ledifolius	345.7	218.6	866549	1
3881859620	Idaho	45.43921667000	-116.31495000000	EPSG:4326	4	2022-08-02T03:45:16Z	Cercocarpus ledifolius	353.5	242.9	850517	1
4006653563	Oregon	45.46577983000	-118.09569810000	EPSG:4326	4	2022-10-10T22:16:48Z	Cercocarpus ledifolius	305.1	171.1	749327	1
3902912601	Montana	45.83679500000	-111.87633670000	EPSG:4326	4	2022-08-18T18:19:09Z	Cercocarpus ledifolius	295.8	147.0	923792	1
3343757385	Montana	45.98794167000	-111.52975500000	EPSG:4326	4	2020-09-22T15:34:03Z	Cercocarpus ledifolius	288.4	249.5	883341	1
3325820847	California	33.75571111000	-116.67739170000	EPSG:4326	5	2021-07-04T00:42:30Z	Cercocarpus ledifolius	195.4	487.0	5774781	1
2265838934	California	34.08466383000	-116.85132000000	EPSG:4326	5	2019-06-09T04:46:58Z	Cercocarpus ledifolius	100.9	298.5	5631403	1
3384002455	California	34.15216950000	-116.89222000000	EPSG:4326	5	2021-09-11T02:29:03Z	Cercocarpus ledifolius	237.2	296.8	5597893	1
3044791023	California	34.16488137000	-116.78668530000	EPSG:4326	5	2021-02-16T18:44:03Z	Cercocarpus ledifolius	134.7	378.7	5601627	1
3044619033	California	34.17111771000	-116.76260810000	EPSG:4326	5	2021-02-16T18:43:27Z	Cercocarpus ledifolius	156.3	372.0	5601630	1
3070777296	California	34.19259667000	-116.71878830000	EPSG:4326	5	2021-03-30T01:55:29Z	Cercocarpus ledifolius	120.1	382.6	5597909	1
3112536311	California	34.22626996000	-116.82323970000	EPSG:4326	5	2019-03-31T19:31:36Z	Cercocarpus ledifolius	238.9	337.6	5575542	1
4018380345	California	34.24572500000	-117.61093830000	EPSG:4326	5	2023-01-16T04:58:30Z	Cercocarpus ledifolius	218.7	462.9	5508070	1
3355515317	California	34.26298840000	-116.90835140000	EPSG:4326	5	2018-08-14T23:22:13Z	Cercocarpus ledifolius	193.5	424.1	5553132	1
3355451318	California	34.26501552000	-116.91888230000	EPSG:4326	5	2018-08-14T22:45:32Z	Cercocarpus ledifolius	232.9	385.0	5553131	1
2273299695	California	34.27103658000	-116.85858860000	EPSG:4326	5	2019-06-26T15:57:52Z	Cercocarpus ledifolius	248.4	377.3	5553137	1
3455876973	California	34.27206667000	-117.62519170000	EPSG:4326	5	2021-11-30T02:19:59Z	Cercocarpus ledifolius	189.0	487.1	5496710	1
3343857456	California	34.28669667000	-117.63717000000	EPSG:4326	5	2021-05-23T15:50:50Z	Cercocarpus ledifolius	207.3	485.2	5489117	1
3802600354	California	34.28713536000	-116.88865940000	EPSG:4326	5	2022-05-24T00:31:12Z	Cercocarpus ledifolius	172.2	489.0	5545662	1
3112569320	California	34.29109175000	-116.88535650000	EPSG:4326	5	2019-07-20T02:52:56Z	Cercocarpus ledifolius	152.7	504.8	5541923	1
3333108594	California	34.29203446000	-116.98301750000	EPSG:4326	5	2021-07-23T15:22:25Z	Cercocarpus ledifolius	235.1	440.5	5534428	1
3333388760	California	34.30004167000	-116.95042500000	EPSG:4326	5	2021-07-24T19:26:20Z	Cercocarpus ledifolius	249.9	395.9	5534431	1
3398999438	California	34.30388667000	-116.87748670000	EPSG:4326	5	2021-07-31T21:05:09Z	Cercocarpus ledifolius	202.3	455.4	5538185	1
2421711482	California	34.85596583000	-119.09812270000	NAD 83	5		Cercocarpus ledifolius var. intermontanus	179.7	537.1	5127803	1
3398678516	California	35.78262833000	-118.00542500000	EPSG:4326	5	2020-10-21T03:18:43Z	Cercocarpus ledifolius	127.3	766.4	4817295	1
3355054387	California	35.92590833000	-118.20353670000	EPSG:4326	5	2020-06-08T02:57:02Z	Cercocarpus ledifolius	130.4	589.8	4737795	1
3859457406	California	35.99569500000	-118.04351950000	EPSG:4326	5	2022-06-05T04:56:13Z	Cercocarpus ledifolius	147.8	575.7	4721901	1
2540890791	Arizona	36.00518888000	-111.92444670000	EPSG:4326	5	2019-12-26T04:22:43Z	Cercocarpus ledifolius	216.2	696.8	5152348	1
2992716563	Arizona	36.14236754000	-111.90807670000	EPSG:4326	5	2020-11-08T04:00:44Z	Cercocarpus ledifolius	208.3	864.3	5092476	1
3384837555	Arizona	36.14524717000	-111.91281170000	EPSG:4326	5	2021-09-20T01:00:36Z	Cercocarpus ledifolius	207.8	752.6	5088472	1
2460122118	Nevada	36.24752500000	-115.63805280000	EPSG:4326	5	2019-11-17T23:23:17Z	Cercocarpus ledifolius	243.7	340.7	4797628	1
2465089914	Nevada	36.26333833000	-115.61270330000	EPSG:4326	5	2018-10-01T14:22:39Z	Cercocarpus ledifolius	223.5	494.0	4793663	1
1914343853	Nevada	36.28886667000	-115.59732830000	EPSG:4326	5	2018-10-03T05:59:47Z	Cercocarpus ledifolius intermontanus	220.6	404.6	4785721	1
2422912690	Nevada	36.30803667000	-115.61498830000	EPSG:4326	5	2019-09-05T00:17:26Z	Cercocarpus ledifolius	214.3	412.4	4773797	1
1890686172	Nevada	36.31447522000	-115.62840180000	EPSG:4326	5	2018-08-05T02:46:45Z	Cercocarpus ledifolius	189.0	235.9	4769829	1
1890088300	Nevada	36.33706333000	-115.65458670000	EPSG:4326	5	2018-08-02T07:30:32Z	Cercocarpus ledifolius intermontanus	241.8	360.2	4757910	1
1847516601	California	36.33983333000	-118.12952500000	EPSG:4326	5	2018-05-14T08:07:13Z	Cercocarpus ledifolius	90.9	433.3	4566652	1
2283079538	Nevada	36.39112833000	-115.73974670000	EPSG:4326	5	2019-06-30T05:34:36Z	Cercocarpus ledifolius	258.0	387.1	4730050	1
3302453867	Arizona	36.39871167000	-112.35898670000	EPSG:4326	5	2021-06-01T14:35:56Z	Cercocarpus ledifolius	315.8	346.5	4952214	1
2423152225	California	36.57198056000	-117.82044170000	EPSG:4326	5	2019-09-20T09:07:59Z	Cercocarpus ledifolius intermontanus	105.0	518.2	4491095	1
2447826044	California	36.71004815000	-118.29788300000	EPSG:4326	5	2018-12-03T16:25:31Z	Cercocarpus ledifolius	151.6	371.6	4392318	1
3124655940	California	36.72570000000	-118.28032830000	EPSG:4326	5	2021-05-22T13:35:54Z	Cercocarpus ledifolius	157.0	543.2	4388362	1
3343745420	Arizona	36.74204938000	-111.77013990000	EPSG:4326	5	2020-11-08T18:52:02Z	Cercocarpus ledifolius	185.8	763.7	4833713	1
3858606590	California	37.11385833000	-118.44784500000	EPSG:4326	5	2022-06-21T02:34:55Z	Cercocarpus ledifolius	188.0	221.5	4205135	1
3399095615	California	37.12185822000	-118.49422250000	EPSG:4326	5	2021-10-29T04:10:12Z	Cercocarpus ledifolius	134.0	130.1	4197185	1
3902975663	California	37.23924722000	-118.44933330000	EPSG:4326	5	2022-08-26T22:07:15Z	Cercocarpus ledifolius intermontanus	125.1	334.0	4149316	1
3302246693	California	37.25354444000	-118.50339440000	EPSG:4326	5	2021-05-21T15:56:58Z	Cercocarpus ledifolius intermontanus	127.6	373.2	4141340	1
2611167435	California	37.28860000000	-118.47879720000	EPSG:4326	5	2019-09-23T03:02:12Z	Cercocarpus ledifolius	143.5	608.3	4125391	1
2311267156	California	37.49736100000	-118.10881200000	EPSG:4326	5	2018-04-10T07:00:19Z	Cercocarpus ledifolius intermontanus	179.8	333.1	4065772	1
1948791453	California	37.55763634000	-118.68102960000	EPSG:4326	5	2014-07-29T03:25:29Z	Cercocarpus ledifolius	147.0	425.5	3994599	1
2823096904	California	37.57705000000	-118.87315280000	EPSG:4326	5	2020-07-18T21:36:28Z	Cercocarpus ledifolius	108.2	248.6	3970949	1
3344031747	Utah	37.59630333000	-112.16983000000	EPSG:4326	5	2021-08-19T20:41:38Z	Cercocarpus ledifolius	256.0	290.8	4436280	1
3343697474	Utah	37.59673394000	-113.37974440000	EPSG:4326	5	2021-06-22T03:07:27Z	Cercocarpus ledifolius	279.2	389.6	4365090	1
3455460976	Utah	37.64557833000	-112.15288620000	EPSG:4326	5	2021-11-30T04:18:46Z	Cercocarpus ledifolius	252.6	271.9	4416498	1
3343869428	Utah	37.66468471000	-112.11263640000	EPSG:4326	5	2021-03-10T21:02:16Z	Cercocarpus ledifolius	220.1	311.0	4408622	1
3354991374	Utah	37.74095850000	-112.26873500000	EPSG:4326	5	2020-05-07T01:36:45Z	Cercocarpus ledifolius	278.7	242.3	4369152	1
3465962651	California	37.76640899000	-119.12405450000	EPSG:4326	5	2022-01-25T00:43:08Z	Cercocarpus ledifolius	128.9	289.3	3867229	1
2626657210	Utah	37.76845311000	-113.17049780000	EPSG:4326	5	2020-05-15T16:35:24Z	Cercocarpus ledifolius	280.3	446.4	4301462	1
3343884388	California	37.84582500000	-119.14246380000	EPSG:4326	5	2020-07-30T05:07:20Z	Cercocarpus ledifolius	186.2	254.7	3830953	1
1913709227	California	37.85036563000	-119.13818760000	EPSG:4326	5	2018-09-20T04:53:32Z	Cercocarpus ledifolius	164.3	281.1	3826915	1
2574238723	Nevada	37.91230000000	-118.31390000000	EPSG:4326	5	2020-02-20T07:52:57Z	Cercocarpus ledifolius intermontanus	167.3	275.3	3871318	1
3355510393	California	37.94585257000	-119.22612310000	EPSG:4326	5	2020-07-20T04:27:56Z	Cercocarpus ledifolius	160.6	146.6	3778338	1
3320982478	California	37.96526667000	-119.14581950000	EPSG:4326	5	2021-07-01T00:34:18Z	Cercocarpus ledifolius	173.0	328.9	3778345	1
3902420409	California	38.03215833000	-119.19155830000	EPSG:4326	5	2022-08-18T05:26:24Z	Cercocarpus ledifolius	173.2	285.3	3746011	1
2626485478	Nevada	38.22244667000	-115.59814500000	EPSG:4326	5	2020-05-11T06:51:18Z	Cercocarpus ledifolius intermontanus	182.4	299.0	3939546	1
1847582912	California	38.43349016000	-119.45291370000	EPSG:4326	5	2018-05-22T22:41:31Z	Cercocarpus ledifolius intermontanus	171.0	323.5	3545217	1
3355111375	California	38.54505500000	-119.65111670000	EPSG:4326	5	2020-06-15T02:34:13Z	Cercocarpus ledifolius	200.7	259.9	3481693	1
1850941277	California	38.58267600000	-119.78940670000	EPSG:4326	5	2018-06-09T03:52:51Z	Cercocarpus ledifolius	268.0	190.4	3453806	1
3320866520	Utah	38.61277771000	-112.50312810000	EPSG:4326	5	2021-06-15T03:48:45Z	Cercocarpus ledifolius	391.8	234.8	3971514	1
3398681564	California	38.66613333000	-119.63874170000	EPSG:4326	5	2020-12-10T05:40:26Z	Cercocarpus ledifolius intermontanus	217.2	257.3	3429828	1
2273265813	California	38.66751851000	-119.64839010000	EPSG:4326	5	2019-06-24T04:17:26Z	Cercocarpus ledifolius	206.5	258.9	3429827	1
2641294362	California	38.72618977000	-119.79066040000	EPSG:4326	5	2019-06-23T09:21:50Z	Cercocarpus ledifolius	262.9	344.1	3389484	1
3859329211	Nevada	38.87009710000	-117.59973560000	EPSG:4326	5	2022-05-25T21:31:10Z	Cercocarpus ledifolius	193.2	323.7	3505715	1
3124754552	Nevada	38.92739167000	-117.32329500000	EPSG:4326	5	2021-05-21T01:28:11Z	Cercocarpus ledifolius	199.5	198.2	3501766	1
3067848503	California	38.92778833000	-119.93823330000	EPSG:4326	5	2019-02-20T23:29:22Z	Cercocarpus ledifolius intermontanus	157.0	276.4	3287129	1
3343876391	Nevada	38.93369167000	-114.25084670000	EPSG:4326	5	2020-09-25T14:45:53Z	Cercocarpus ledifolius	261.4	216.4	3718232	1
3355515323	California	38.94001333000	-119.91894500000	EPSG:4326	5	2019-01-04T23:18:33Z	Cercocarpus ledifolius	128.7	286.5	3283005	1
3759680018	Nevada	39.00704618000	-114.22008940000	EPSG:4326	5	2022-04-14T21:27:48Z	Cercocarpus ledifolius	232.7	401.1	3690016	1
3384198882	Nevada	39.02033883000	-114.27447500000	EPSG:4326	5	2021-09-30T21:47:25Z	Cercocarpus ledifolius	284.2	200.6	3677924	1
3337731833	Nevada	39.02666117000	-114.28651330000	EPSG:4326	5	2021-08-06T15:54:13Z	Cercocarpus ledifolius	282.1	210.6	3673898	1
1880530107	Nevada	39.05865833000	-119.94403890000	EPSG:4326	5	2018-06-21T00:22:04Z	Cercocarpus ledifolius	182.8	351.9	3229298	1
3355322848	Nevada	39.23198333000	-117.18711110000	EPSG:4326	5	2021-09-03T23:38:38Z	Cercocarpus ledifolius intermontanus	283.8	209.0	3381570	1
2397488338	Nevada	39.24956167000	-114.71016670000	EPSG:4326	5	2019-07-24T00:04:05Z	Cercocarpus ledifolius	199.1	237.4	3549612	1
3355249050	Nevada	39.29422109000	-117.12183950000	EPSG:4326	5	2021-09-05T16:29:14Z	Cercocarpus ledifolius	259.7	169.2	3357088	1
3902353651	Nevada	39.33431167000	-115.06201120000	EPSG:4326	5	2022-08-18T19:17:15Z	Cercocarpus ledifolius	212.1	304.1	3490057	1
3997903838		39.34801167000	-119.83979170000	WGS84	5		Cercocarpus ledifolius Nutt.	217.3	427.0	3109091	1
3705742373	Nevada	39.35950833000	-119.84566330000	EPSG:4326	5	2021-12-02T06:06:05Z	Cercocarpus ledifolius	186.4	463.6	3100767	1
3355456304	California	39.36320356000	-120.32497620000	EPSG:4326	5	2018-03-03T05:46:10Z	Cercocarpus ledifolius	173.2	261.7	3059084	1
3314624419	Nevada	39.36403333000	-119.85216330000	EPSG:4326	5	2021-06-23T19:13:18Z	Cercocarpus ledifolius	190.3	366.4	3100766	1
3355491340	Nevada	39.38065000000	-119.84681670000	EPSG:4326	5	2019-07-13T16:43:39Z	Cercocarpus ledifolius	200.3	470.9	3092440	1
3355451343	Nevada	39.38468833000	-119.86557830000	EPSG:4326	5	2019-07-13T16:41:59Z	Cercocarpus ledifolius	207.5	224.7	3088277	1
3355542355	California	39.40289460000	-120.02222740000	EPSG:4326	5	2020-05-09T08:37:23Z	Cercocarpus ledifolius	212.0	300.8	3067438	1
3468752662	California	39.45816751000	-120.00482180000	EPSG:4326	5	2022-02-05T20:24:44Z	Cercocarpus ledifolius	160.6	285.2	3042441	1
2422866004	Nevada	39.46640833000	-115.03453050000	EPSG:4326	5	2019-07-29T21:35:10Z	Cercocarpus ledifolius	243.5	278.5	3434234	1
3070306542	Nevada	39.47799167000	-119.90747830000	EPSG:4326	5	2018-09-17T02:15:28Z	Cercocarpus ledifolius	186.7	423.0	3042450	1
3355199362	Nevada	39.48247645000	-119.86572490000	EPSG:4326	5	2020-03-23T01:58:29Z	Cercocarpus ledifolius	157.9	502.7	3046624	1
2802922406	Nevada	39.49632595000	-119.99538640000	EPSG:4326	5	2019-05-22T14:36:25Z	Cercocarpus ledifolius	248.0	341.4	3025765	1
2999211587	California	39.55861497000	-120.31943520000	EPSG:4326	5	2020-11-26T23:23:44Z	Cercocarpus ledifolius	244.8	258.3	2971505	1
2826384684	Utah	39.80388833000	-111.68861330000	EPSG:4326	5	2020-07-19T04:31:25Z	Cercocarpus ledifolius	293.7	190.1	3490349	1
3468708106	Nevada	39.97399443000	-114.58378610000	EPSG:4326	5	2022-02-08T14:55:46Z	Cercocarpus ledifolius	203.2	327.2	3233899	1
1950033268	California	39.99306135000	-120.49928100000	EPSG:4326	5	2018-02-27T01:41:51Z	Cercocarpus ledifolius	211.3	316.1	2764261	1
3354991383	California	40.11453617000	-120.32128000000	EPSG:4326	5	2020-05-30T16:24:08Z	Cercocarpus ledifolius	236.2	320.7	2725274	1
3923285032	Utah	40.27146667000	-111.61676670000	EPSG:4326	5	2022-09-29T23:30:04Z	Cercocarpus ledifolius	323.4	217.4	3283727	1
3343833474	Utah	40.28102280000	-111.60814820000	EPSG:4326	5	2021-05-15T01:09:34Z	Cercocarpus ledifolius	284.9	152.6	3283728	1
3958854386		40.28249357000	-111.61290920000	WGS84	5		Cercocarpus ledifolius Nutt.	322.5	218.4	3279600	1
3109037501	Nevada	40.32175500000	-115.51093330000	EPSG:4326	5	2021-04-11T15:48:42Z	Cercocarpus ledifolius	230.4	285.0	3013645	1
3985958711	Utah	40.32205200000	-111.64801030000	EPSG:4326	5	2022-11-22T21:29:12Z	Cercocarpus ledifolius	306.1	172.3	3258956	1
3398874472	Utah	40.36741667000	-111.69262000000	EPSG:4326	5	2021-10-20T01:23:30Z	Cercocarpus ledifolius	373.8	271.9	3238281	1
3355201354	California	40.43037000000	-120.66991330000	EPSG:4326	5	2020-01-07T05:31:13Z	Cercocarpus ledifolius	227.8	390.8	2565331	1
3399171448	Colorado	40.45514879000	-109.01593760000	EPSG:4326	5	2021-10-18T01:14:37Z	Cercocarpus ledifolius	272.7	228.6	3337364	1
1839209478	Utah	40.52643386000	-111.82597910000	EPSG:4326	5	2018-04-20T13:38:40Z	Cercocarpus ledifolius	305.6	264.9	3155504	1
3355183316	Utah	40.56546402000	-111.79849290000	EPSG:4326	5	2020-04-26T15:14:08Z	Cercocarpus ledifolius	317.9	234.2	3138896	1
1805375741	Utah	40.56559746000	-111.79123390000	EPSG:4326	5	2017-12-29T20:50:01Z	Cercocarpus ledifolius	265.8	263.8	3143049	1
2802835244	Utah	40.58760000000	-111.41620000000	EPSG:4326	5	2020-06-21T14:37:43Z	Cercocarpus ledifolius	285.0	270.4	3151385	1
3705404365	Utah	40.59338333000	-111.78263830000	EPSG:4326	5	2021-11-22T07:11:47Z	Cercocarpus ledifolius	372.0	207.5	3130579	1
3330746552	Utah	40.60998667000	-111.77040000000	EPSG:4326	5	2021-07-05T23:54:13Z	Cercocarpus ledifolius	331.6	247.9	3122259	1
3889000229	Utah	40.63236548000	-111.71799330000	EPSG:4326	5	2022-08-06T14:38:06Z	Cercocarpus ledifolius intermontanus	292.8	154.9	3113946	1
2563633747	Utah	40.66561333000	-111.55114670000	EPSG:4326	5	2020-01-28T22:19:36Z	Cercocarpus ledifolius	262.6	110.0	3109807	1
3988476344	Utah	40.66764168000	-111.79141710000	EPSG:4326	5	2021-10-21T02:18:09Z	Cercocarpus ledifolius	386.0	205.6	3093136	1
2573915627	Utah	40.68412000000	-111.56560500000	EPSG:4326	5	2020-02-01T17:44:07Z	Cercocarpus ledifolius	297.5	153.6	3101482	1
2557764364	Utah	40.68947500000	-111.59309500000	EPSG:4326	5	2020-01-12T00:52:40Z	Cercocarpus ledifolius	300.0	146.0	3097318	1
3384234311	Utah	40.68990278000	-111.49860280000	EPSG:4326	5	2021-09-09T16:54:06Z	Cercocarpus ledifolius	328.5	189.2	3101488	1
2574205768	Utah	40.68996167000	-111.59936330000	EPSG:4326	5	2020-02-01T17:53:11Z	Cercocarpus ledifolius	322.2	122.2	3093153	1
3859201120	California	40.70223618000	-121.40602110000	EPSG:4326	5	2022-05-13T23:58:27Z	Cercocarpus ledifolius	265.1	316.7	2387058	1
1931495724	Utah	40.70362167000	-111.56966330000	EPSG:4326	5	2018-10-14T00:33:50Z	Cercocarpus ledifolius	304.3	158.1	3088993	1
3343876399	Utah	40.73781667000	-111.79585330000	EPSG:4326	5	2020-10-18T19:08:26Z	Cercocarpus ledifolius	378.5	342.6	3059821	1
1841251846	Utah	40.76395503000	-111.81203250000	EPSG:4326	5	2018-04-29T18:19:22Z	Cercocarpus ledifolius	361.8	283.4	3047320	1
1993711230	Utah	40.76399667000	-111.81697830000	EPSG:4326	5	2018-11-29T17:27:57Z	Cercocarpus ledifolius	337.4	314.8	3047319	1
3705741320	Utah	40.80734588000	-111.81273220000	EPSG:4326	5	2021-02-22T19:33:46Z	Cercocarpus ledifolius	367.7	199.4	3030640	1
3343813474	Utah	40.81331667000	-111.79798000000	EPSG:4326	5	2021-06-27T00:27:34Z	Cercocarpus ledifolius	317.4	206.6	3026473	1
3355404372	Utah	40.84959167000	-111.83539500000	EPSG:4326	5	2020-05-16T05:04:13Z	Cercocarpus ledifolius	337.0	201.6	3009793	1
3712617862	Utah	40.85617500000	-111.82919500000	EPSG:4326	5	2022-03-07T05:31:16Z	Cercocarpus ledifolius	331.4	202.7	3005624	1
3759396768	Utah	40.90793333000	-109.42104500000	EPSG:4326	5	2022-04-12T20:51:54Z	Cercocarpus ledifolius	282.7	289.7	3109988	1
1880521334	California	40.97361167000	-120.74562830000	EPSG:4326	5	2018-06-19T22:52:33Z	Cercocarpus ledifolius	217.8	287.7	2329059	1
2563481238	Utah	41.05249761000	-111.90282330000	EPSG:4326	5	2020-01-04T20:53:25Z	Cercocarpus ledifolius	321.5	281.5	2910011	1
3923580541	Nevada	41.07678333000	-114.57022780000	EPSG:4326	5	2022-06-22T04:23:31Z	Cercocarpus ledifolius	246.7	258.0	2737457	1
2611087527	Utah	41.18580333000	-111.86513670000	EPSG:4326	5	2020-02-29T00:46:28Z	Cercocarpus ledifolius	270.1	279.5	2852596	1
3343821472	Utah	41.23515000000	-111.91234670000	EPSG:4326	5	2021-05-12T22:27:28Z	Cercocarpus ledifolius	285.3	271.0	2828322	1
1899767770	California	41.24427000000	-122.72991170000	EPSG:4326	5	2018-08-25T05:16:51Z	Cercocarpus ledifolius	249.1	270.3	2040828	1
2283225275	California	41.27520000000	-120.27513890000	EPSG:4326	5	2019-07-08T14:38:47Z	Cercocarpus ledifolius	205.4	235.1	2242972	1
1993703041	California	41.30082833000	-120.86853000000	EPSG:4326	5	2018-05-22T15:11:22Z	Cercocarpus ledifolius intermontanus	178.5	299.5	2179696	1
2856771717	California	41.31855070000	-122.50536040000	EPSG:4326	5	2020-08-22T06:27:54Z	Cercocarpus ledifolius	197.3	281.7	2028964	1
3109073386	California	41.34222500000	-121.54779720000	EPSG:4326	5	2020-07-12T22:33:13Z	Cercocarpus ledifolius	219.1	400.8	2104368	1
3923343550	California	41.34676333000	-122.50164670000	EPSG:4326	5	2022-10-04T05:11:02Z	Cercocarpus ledifolius	188.2	268.9	2017077	1
3343901380	California	41.36385333000	-122.96423330000	EPSG:4326	5	2020-08-11T15:35:21Z	Cercocarpus ledifolius	218.0	371.2	1969165	1
1847560119	Utah	41.42851159000	-111.95576390000	EPSG:4326	5	2018-05-20T03:09:23Z	Cercocarpus ledifolius	274.6	191.3	2741577	1
3773203359	California	41.44785216000	-120.24334470000	EPSG:4326	5	2021-10-29T03:11:24Z	Cercocarpus ledifolius	220.6	192.9	2171822	1
2422883338	California	41.53092692000	-122.24139770000	EPSG:4326	5	2019-08-25T16:39:13Z	Cercocarpus ledifolius	243.2	350.3	1961222	1
3343725485	California	41.55853333000	-122.20862000000	EPSG:4326	5	2021-06-02T05:12:07Z	Cercocarpus ledifolius	271.3	338.0	1953222	1
3354992342	Nevada	41.62076629000	-117.47932280000	EPSG:4326	5	2019-07-18T05:01:02Z	Cercocarpus ledifolius	177.6	316.2	2309842	1
1848766508	Utah	41.66382073000	-112.04772780000	EPSG:4326	5	2018-05-29T23:37:02Z	Cercocarpus ledifolius	296.8	249.2	2636306	1
1993702866	California	41.69136500000	-121.54623330000	EPSG:4326	5	2018-05-18T03:45:26Z	Cercocarpus ledifolius intermontanus	248.9	331.3	1953279	1
3355095315	California	41.71985500000	-121.45258830000	EPSG:4326	5	2018-05-18T03:07:22Z	Cercocarpus ledifolius intermontanus	154.6	413.3	1949282	1
1993702849	California	41.72071167000	-121.48031670000	EPSG:4326	5	2018-05-18T02:56:07Z	Cercocarpus ledifolius intermontanus	218.8	349.2	1949280	1
3355474335	California	41.73142500000	-121.50618000000	EPSG:4326	5	2019-05-07T18:00:42Z	Cercocarpus ledifolius	208.0	353.1	1941270	1
3344031440	Utah	41.74501167000	-111.78472830000	EPSG:4326	5	2021-05-03T23:33:20Z	Cercocarpus ledifolius	292.0	250.1	2612879	1
1993702919	California	41.75822833000	-121.56813170000	EPSG:4326	5	2018-05-19T18:45:16Z	Cercocarpus ledifolius intermontanus	173.4	393.4	1925274	1
3355055407	Utah	41.91958833000	-111.47473830000	EPSG:4326	5	2020-06-21T02:56:50Z	Cercocarpus ledifolius	162.1	243.5	2554429	1
3355462319	Utah	41.94956648000	-113.34932370000	EPSG:4326	5	2018-06-30T04:01:18Z	Cercocarpus ledifolius	232.4	312.8	2441817	1
2626245296	Idaho	42.00725833000	-114.67832170000	EPSG:4326	5	2020-05-12T14:16:45Z	Cercocarpus ledifolius	231.1	321.4	2337343	1
3827547857	Idaho	42.04076000000	-111.43169000000	WGS84	5		Cercocarpus ledifolius	250.9	221.2	2507832	1
3343780463	Oregon	42.04159655000	-122.90186920000	EPSG:4326	5	2021-05-15T13:33:37Z	Cercocarpus ledifolius	208.1	228.5	1692118	1
3902793978	Oregon	42.06042368000	-123.30155280000	EPSG:4326	5	2022-08-26T14:49:32Z	Cercocarpus ledifolius	299.2	280.5	1651909	1
3399079369	Idaho	42.07493737000	-113.72166360000	EPSG:4326	5	2018-04-01T00:24:32Z	Cercocarpus ledifolius	226.8	212.4	2364500	1
3355237354	Oregon	42.09584717000	-122.47575330000	EPSG:4326	5	2019-07-21T02:12:00Z	Cercocarpus ledifolius	355.3	185.2	1706737	1
2634436346	Idaho	42.09652743000	-113.71713760000	EPSG:4326	5	2020-05-30T07:49:10Z	Cercocarpus ledifolius	195.4	239.4	2356772	1
3986103882	Oregon	42.10496117000	-122.76507000000	EPSG:4326	5	2022-10-11T15:13:28Z	Cercocarpus ledifolius	230.3	258.3	1681177	1
3415858058	Oregon	42.30998667000	-121.08976670000	EPSG:4326	5	2021-11-11T17:42:15Z	Cercocarpus ledifolius	258.1	270.8	1736072	1
2856658188	Oregon	42.40764167000	-121.81895500000	EPSG:4326	5	2020-08-25T05:52:05Z	Cercocarpus ledifolius	299.0	177.6	1637448	1
3764451895	Oregon	42.56045333000	-120.17548330000	EPSG:4326	5	2022-04-25T04:51:26Z	Cercocarpus ledifolius	240.1	252.1	1706933	1
3068082221	Idaho	43.06574167000	-116.64890330000	EPSG:4326	5	2021-03-23T03:14:40Z	Cercocarpus ledifolius	191.4	393.5	1751119	1
3321083536	Oregon	43.41488178000	-121.18997860000	EPSG:4326	5	2021-06-15T18:16:59Z	Cercocarpus ledifolius	224.1	248.1	1294908	1
3333063235	Idaho	43.41696667000	-111.16586380000	EPSG:4326	5	2021-07-27T04:25:31Z	Cercocarpus ledifolius	237.1	75.6	1922158	1
3018065936	Idaho	43.52708246000	-116.06303540000	EPSG:4326	5	2021-01-04T01:19:27Z	Cercocarpus ledifolius	277.3	368.4	1601480	1
3343820689	Wyoming	43.83817167000	-106.84780830000	EPSG:4326	5	2021-08-10T13:13:49Z	Cercocarpus ledifolius	326.4	215.6	1926492	1
2269240347	Oregon	43.88509565000	-121.44706840000	EPSG:4326	5	2019-06-14T22:15:41Z	Cercocarpus ledifolius	305.3	184.3	1098147	1
3355092303	Idaho	44.01909471000	-113.45590470000	EPSG:4326	5	2016-06-04T21:58:30Z	Cercocarpus ledifolius	236.5	111.7	1558127	1
3355114305	Idaho	44.11547016000	-113.36445020000	EPSG:4326	5	2016-06-19T22:01:41Z	Cercocarpus ledifolius	207.8	241.1	1521985	1
3343833522	Wyoming	44.41123833000	-106.89341670000	EPSG:4326	5	2021-06-30T20:52:43Z	Cercocarpus ledifolius	296.0	169.8	1682483	1
1621787603	Oregon	44.48347209000	-120.53657910000	EPSG:4326	5	2017-08-20T19:24:12Z	Cercocarpus ledifolius	297.1	170.2	937075	1
3355533329	Oregon	44.50093801000	-120.38079400000	EPSG:4326	5	2019-06-25T04:45:58Z	Cercocarpus ledifolius	301.9	165.6	940606	1
3109174506	Oregon	44.70699667000	-120.17178330000	EPSG:4326	5	2021-04-21T01:05:35Z	Cercocarpus ledifolius	239.5	312.3	879349	1
3355018411	Wyoming	44.84670622000	-107.33089460000	EPSG:4326	5	2020-07-18T12:43:17Z	Cercocarpus ledifolius	270.3	198.6	1493512	1
3117769352	Montana	45.07005930000	-108.23222370000	EPSG:4326	5	2021-05-05T03:25:40Z	Cercocarpus ledifolius	246.1	326.5	1371148	1
3343933554	Idaho	45.23624159000	-114.66554770000	EPSG:4326	5	2021-07-18T22:14:09Z	Cercocarpus ledifolius	264.9	223.9	1016937	1
2626441445	Idaho	45.51477500000	-116.30179670000	EPSG:4326	5	2020-05-18T02:32:11Z	Cercocarpus ledifolius	354.2	144.6	825499	1
3344002552	Idaho	45.99121167000	-116.65938670000	EPSG:4326	5	2021-07-31T18:37:56Z	Cercocarpus ledifolius	386.9	166.6	657392	1
3039405925	Idaho	46.35907775000	-117.05640490000	EPSG:4326	5	2021-01-29T22:57:29Z	Cercocarpus ledifolius	292.3	395.5	524235	1
3872943056	California	33.80002167000	-116.63989170000	EPSG:4326	6	2022-07-13T01:53:24Z	Cercocarpus ledifolius	195.9	669.9	5760188	1
2251964321	California	34.23973333000	-116.85095330000	EPSG:4326	6	2019-05-30T03:19:21Z	Cercocarpus ledifolius	244.3	334.1	5568074	1
3355032767	California	34.28608108000	-116.93009270000	EPSG:4326	6	2021-08-27T21:44:41Z	Cercocarpus ledifolius	255.9	373.6	5541919	1
3747306589	California	34.30876595000	-116.89406020000	EPSG:4326	6	2022-03-19T23:20:39Z	Cercocarpus ledifolius	162.5	754.3	5534436	1
3343726473	California	34.36681167000	-117.80148330000	EPSG:4326	6	2021-06-06T03:36:58Z	Cercocarpus ledifolius	196.1	604.4	5443049	1
3325499669	Arizona	35.17598406000	-111.65670930000	EPSG:4326	6	2021-07-02T21:59:28Z	Cercocarpus ledifolius	332.8	335.6	5519912	1
3456599495	California	35.89980000000	-118.25915560000	EPSG:4326	6	2021-12-17T05:51:16Z	Cercocarpus ledifolius intermontanus	128.8	546.7	4745745	1
3398666665	California	37.21388667000	-118.61020000000	EPSG:4326	6	2021-10-29T04:51:05Z	Cercocarpus ledifolius	120.0	147.6	4149301	1
2641467624	California	37.23497033000	-118.15767900000	EPSG:4326	6	2020-06-10T21:23:33Z	Cercocarpus ledifolius intermontanus	182.5	448.7	4177254	1
2265854683	California	37.38441167000	-118.16424450000	EPSG:4326	6	2019-06-11T22:16:07Z	Cercocarpus ledifolius intermontanus	181.7	223.0	4109476	1
2350385905	California	37.45076333000	-118.73120000000	EPSG:4326	6	2019-08-12T02:04:19Z	Cercocarpus ledifolius	120.5	256.5	4034085	1
1453094198	California	37.49278300000	-118.71752900000	EPSG:4326	6	2016-06-30T20:55:25Z	Cercocarpus ledifolius	160.0	325.6	4018285	1
2283069712	California	37.55824167000	-118.75903330000	EPSG:4326	6	2019-06-29T17:32:07Z	Cercocarpus ledifolius	205.5	345.9	3986718	1
3124918639	California	37.61737000000	-118.94213830000	EPSG:4326	6	2021-05-24T22:27:47Z	Cercocarpus ledifolius	162.9	311.2	3947197	1
1890055087	California	37.79263000000	-118.67842830000	EPSG:4326	6	2018-07-29T03:00:18Z	Cercocarpus ledifolius	145.2	349.8	3891405	1
4018134680	California	37.81459540000	-119.11166710000	EPSG:4326	6	2022-10-06T19:34:59Z	Cercocarpus ledifolius	183.9	303.2	3847095	1
3391323794	California	37.84820556000	-118.84323060000	EPSG:4326	6	2021-10-09T17:41:28Z	Cercocarpus ledifolius	169.3	277.1	3855171	1
3985866030	California	37.88702393000	-119.12643430000	EPSG:4326	6	2022-11-25T20:09:07Z	Cercocarpus ledifolius	192.8	386.0	3814773	1
2634233443	California	38.15180550000	-119.31885500000	EPSG:4326	6	2019-08-12T20:59:17Z	Cercocarpus ledifolius	218.8	187.0	3681504	1
2813943094	Nevada	38.15375463000	-115.62774700000	EPSG:4326	6	2020-06-30T05:20:25Z	Cercocarpus ledifolius intermontanus	228.0	389.9	3967294	1
3416010907	California	38.32743835000	-119.55496220000	EPSG:4326	6	2021-11-23T19:17:39Z	Cercocarpus ledifolius	208.9	186.9	3585110	1
2626437263	California	38.35607833000	-119.12770000000	EPSG:4326	6	2020-05-12T20:11:14Z	Cercocarpus ledifolius intermontanus	170.0	293.9	3609183	1
2580134866	Utah	38.57274014000	-109.34526350000	EPSG:4326	6	2020-03-20T13:14:26Z	Cercocarpus ledifolius	258.1	477.4	4158097	1
1898796909	Nevada	39.01335278000	-114.25757000000	EPSG:4326	6	2018-08-20T01:08:18Z	Cercocarpus ledifolius	282.3	202.7	3681952	1
3343767446	Nevada	39.35949500000	-119.84564170000	EPSG:4326	6	2021-04-28T16:08:33Z	Cercocarpus ledifolius	193.7	439.2	3104931	1
2873740739	Nevada	39.39333484000	-119.84409190000	EPSG:4326	6	2020-09-26T18:21:49Z	Cercocarpus ledifolius	205.8	373.1	3088279	1
3772742793	Nevada	39.39936333000	-119.84265830000	EPSG:4326	6	2022-05-01T03:35:03Z	Cercocarpus ledifolius	182.5	384.3	3084116	1
3903168868	Nevada	39.42942000000	-115.91784670000	EPSG:4326	6	2022-08-22T03:12:34Z	Cercocarpus ledifolius	298.3	260.8	3385754	1
3343809445	Utah	39.47535434000	-111.67768630000	EPSG:4326	6	2021-05-22T19:31:16Z	Cercocarpus ledifolius	262.2	340.7	3637902	1
3457182813	Nevada	39.53485243000	-119.90680410000	EPSG:4326	6	2022-01-12T18:38:18Z	Cercocarpus ledifolius	200.4	499.2	3017430	1
2619894426	California	39.87628000000	-120.20463670000	EPSG:4326	6	2019-09-09T22:35:18Z	Cercocarpus ledifolius	198.0	357.2	2839723	1
4028764658	Nevada	40.32726667000	-115.51059670000	EPSG:4326	6	2022-05-16T03:16:32Z	Cercocarpus ledifolius	230.4	285.0	3009479	1
3355493406	Utah	40.55168833000	-111.49714670000	EPSG:4326	6	2020-06-16T18:05:18Z	Cercocarpus ledifolius	335.8	185.3	3163833	1
3399182277	Utah	40.67550705000	-111.77594090000	EPSG:4326	6	2021-10-17T17:59:15Z	Cercocarpus ledifolius	375.8	192.2	3093138	1
3951429875		40.74692445000	-115.22938390000	WGS84	6		Cercocarpus ledifolius Nutt.	260.5	265.6	2840153	1
2611270963	Utah	40.77525883000	-111.75399450000	EPSG:4326	6	2020-04-26T20:41:43Z	Cercocarpus ledifolius	379.1	207.1	3047325	1
3892583102	Utah	41.92348833000	-111.47144500000	EPSG:4326	6	2022-08-14T23:31:39Z	Cercocarpus ledifolius	201.4	204.2	2554430	1
3892668999	Idaho	42.12414794000	-113.67300070000	EPSG:4326	6	2022-08-14T14:21:25Z	Cercocarpus ledifolius	235.2	232.3	2345165	1
3354988392	Oregon	42.68075309000	-118.69605980000	EPSG:4326	6	2020-07-09T00:43:26Z	Cercocarpus ledifolius	224.1	181.2	1765770	1
3314630419	Oregon	42.79939167000	-118.62335330000	EPSG:4326	6	2021-06-23T19:14:52Z	Cercocarpus ledifolius	258.9	181.0	1725303	1
3070675302	Oregon	43.29563889000	-117.25553890000	EPSG:4326	6	2021-04-01T06:57:49Z	Cercocarpus ledifolius	302.1	297.8	1619614	1
3320924528	Oregon	44.22908897000	-120.35252280000	EPSG:4326	6	2021-06-17T01:33:00Z	Cercocarpus ledifolius	300.8	179.1	1048961	1
2273218266	California	34.14858883000	-116.71060330000	EPSG:4326	7	2019-06-19T16:58:55Z	Cercocarpus ledifolius	152.2	455.1	5612804	1
3881370475	California	35.87077000000	-117.99037170000	EPSG:4326	7	2022-07-18T01:47:06Z	Cercocarpus ledifolius	128.9	703.0	4781538	1
3383878328	California	37.20494801000	-118.61647040000	EPSG:4326	7	2021-09-07T02:42:37Z	Cercocarpus ledifolius	143.8	125.9	4153287	1
3873203091	California	37.50481667000	-118.15288610000	EPSG:4326	7	2022-07-26T08:42:11Z	Cercocarpus ledifolius intermontanus	170.0	222.1	4057836	1
3384983564	California	37.76952410000	-119.09713960000	EPSG:4326	7	2021-09-11T19:24:45Z	Cercocarpus ledifolius	163.5	261.8	3867232	1
3988637251	California	37.85275278000	-118.84150000000	EPSG:4326	7	2022-12-05T14:06:51Z	Cercocarpus ledifolius	173.3	255.0	3851145	1
3743319459	California	37.93592680000	-119.13456910000	EPSG:4326	7	2022-03-09T00:15:13Z	Cercocarpus ledifolius	175.6	428.4	3790481	1
3314209729	California	37.95019415000	-119.20879470000	EPSG:4326	7	2021-06-19T06:38:38Z	Cercocarpus ledifolius	134.9	172.5	3778339	1
3902406452	California	38.32992500000	-119.54569170000	EPSG:4326	7	2022-08-22T02:51:59Z	Cercocarpus ledifolius	204.7	198.8	3585111	1
2366026985	California	38.41582461000	-119.45010120000	EPSG:4326	7	2019-07-21T00:30:38Z	Cercocarpus ledifolius	174.0	320.7	3553183	1
3344046483	Utah	38.51552000000	-112.39313670000	EPSG:4326	7	2021-05-28T22:01:46Z	Cercocarpus ledifolius	325.8	228.5	4018846	1
3031919097	California	38.85499863000	-119.82081490000	EPSG:4326	7	2021-01-17T21:03:22Z	Cercocarpus ledifolius	150.9	425.7	3332348	1
3343718524	Nevada	39.01306343000	-114.25054450000	EPSG:4326	7	2021-07-21T14:23:04Z	Cercocarpus ledifolius	274.3	252.7	3685984	1
3889195609	Nevada	39.20974731000	-119.92962650000	EPSG:4326	7	2022-08-03T00:34:06Z	Cercocarpus ledifolius	200.3	315.9	3163103	1
1098893323	California	39.41680090000	-120.31783060000	EPSG:4326	7	2013-07-26T05:48:29Z	Cercocarpus ledifolius	175.1	262.1	3034073	1
3355033327	California	39.54360684000	-120.30996460000	EPSG:4326	7	2019-06-04T15:07:42Z	Cercocarpus ledifolius	189.5	281.1	2979855	1
3455924657	Utah	40.00030556000	-111.72019170000	EPSG:4326	7	2021-11-29T03:13:13Z	Cercocarpus ledifolius	349.3	231.6	3402381	1
3859352360	Utah	40.63251114000	-111.69763950000	EPSG:4326	7	2022-07-06T02:32:34Z	Cercocarpus ledifolius	270.9	162.9	3113948	1
1914319307	Utah	40.91160989000	-109.79730410000	EPSG:4326	7	2018-10-04T03:28:48Z	Cercocarpus ledifolius	263.0	142.3	3089144	1
3466027731	Idaho	42.55488008000	-111.31477820000	EPSG:4326	7	2021-10-18T01:48:44Z	Cercocarpus ledifolius	241.7	135.5	2290791	1
3903138660	Idaho	42.62960949000	-116.48368970000	EPSG:4326	7	2022-09-09T04:21:42Z	Cercocarpus ledifolius	220.0	262.2	1945698	1
3759846774	Montana	45.45954444000	-111.64490560000	EPSG:4326	7	2021-11-07T16:02:03Z	Cercocarpus ledifolius	330.5	175.4	1081412	1
3343721475	Montana	45.94347500000	-112.23947830000	EPSG:4326	7	2021-05-27T19:56:17Z	Cercocarpus ledifolius	262.8	192.8	870134	1
3355539375	Washington	46.09255283000	-117.34433670000	EPSG:4326	7	2020-05-11T04:45:53Z	Cercocarpus ledifolius	278.5	200.7	593867	1
3343699494	California	34.14704571000	-116.72234460000	EPSG:4326	8	2021-07-07T15:13:19Z	Cercocarpus ledifolius	157.8	455.8	5612803	1
2620204730	California	34.22401549000	-116.86905950000	EPSG:4326	8	2020-05-03T20:43:23Z	Cercocarpus ledifolius	185.4	392.5	5571806	1
1836686919	California	34.22467498000	-116.81232420000	EPSG:4326	8	2017-06-09T00:55:29Z	Cercocarpus ledifolius	214.9	377.0	5575543	1
3456225588	California	34.23289500000	-116.92086670000	EPSG:4326	8	2022-01-10T23:00:18Z	Cercocarpus ledifolius	209.5	374.2	5564333	1
3355004344	California	34.23674557000	-117.59073040000	EPSG:4326	8	2019-06-28T23:50:55Z	Cercocarpus ledifolius	192.2	484.5	5511845	1
4018200739	California	34.27263855000	-117.62196540000	EPSG:4326	8	2022-12-23T21:18:26Z	Cercocarpus ledifolius	189.0	487.1	5496711	1
3455568586	California	34.27917167000	-116.91535830000	EPSG:4326	8	2022-01-14T04:11:50Z	Cercocarpus ledifolius	216.9	414.5	5545660	1
3301992138	California	34.36210500000	-117.80596170000	EPSG:4326	8	2021-06-06T03:48:36Z	Cercocarpus ledifolius	173.5	651.3	5443048	1
3321181465	Nevada	36.26903667000	-115.61869670000	EPSG:4326	8	2021-05-15T05:00:46Z	Cercocarpus ledifolius	232.5	402.6	4789693	1
1891343541	California	37.59379115000	-118.85653820000	EPSG:4326	8	2018-08-16T00:39:08Z	Cercocarpus ledifolius	185.1	320.2	3963061	1
3343809427	Utah	37.64380264000	-112.13672640000	EPSG:4326	8	2021-04-29T14:01:04Z	Cercocarpus ledifolius	232.9	351.9	4416500	1
2850632206	California	38.48258652000	-119.58190410000	EPSG:4326	8	2020-08-18T10:24:33Z	Cercocarpus ledifolius	143.8	249.6	3513476	1
3408223946	California	39.35164261000	-120.11605070000	EPSG:4326	8	2021-11-01T00:08:56Z	Cercocarpus ledifolius	208.3	299.6	3084092	1
3343806468	Nevada	39.57428285000	-119.91347970000	EPSG:4326	8	2021-06-07T14:44:08Z	Cercocarpus ledifolius	262.6	365.6	3000754	1
3344085567	Nevada	39.78470500000	-119.87003330000	EPSG:4326	8	2021-08-25T01:27:53Z	Cercocarpus ledifolius	222.4	449.3	2909326	1
3873070287	Utah	39.89605833000	-113.91070500000	EPSG:4326	8	2022-07-24T20:12:47Z	Cercocarpus ledifolius	285.1	201.7	3316475	1
3354987341	California	40.15808586000	-120.39507100000	EPSG:4326	8	2019-10-31T21:01:23Z	Cercocarpus ledifolius	149.6	461.5	2701888	1
4029317135	Utah	40.25555064000	-111.60673580000	EPSG:4326	8	2023-02-04T23:37:28Z	Cercocarpus ledifolius	320.7	213.9	3291979	1
3014032354	Utah	40.42916019000	-112.28321520000	EPSG:4326	8	2019-10-04T19:21:22Z	Cercocarpus ledifolius	255.8	189.3	3176211	1
3343820412	California	40.66396586000	-121.43861630000	EPSG:4326	8	2020-08-02T03:48:43Z	Cercocarpus ledifolius	255.3	349.9	2402518	1
2988478367	Utah	40.95784480000	-111.10553530000	EPSG:4326	8	2019-07-30T13:59:24Z	Cercocarpus ledifolius	336.6	136.7	2997340	1
3384057500	Utah	41.21592167000	-111.92634500000	EPSG:4326	8	2021-09-27T14:34:19Z	Cercocarpus ledifolius	282.3	263.0	2836393	1
3759469937	Utah	41.21727500000	-111.92848330000	EPSG:4326	8	2022-04-05T03:35:44Z	Cercocarpus ledifolius	347.2	290.5	2836392	1
3343844499	California	41.28732847000	-122.69850020000	EPSG:4326	8	2021-06-10T05:35:35Z	Cercocarpus ledifolius	272.5	285.2	2024988	1
3343974559	California	41.32073593000	-122.48912810000	EPSG:4326	8	2021-07-28T21:00:22Z	Cercocarpus ledifolius	197.3	281.7	2028965	1
3859551059	California	41.49077046000	-121.61708720000	EPSG:4326	8	2022-06-08T23:38:12Z	Cercocarpus ledifolius	255.6	329.8	2033003	1
3343766474	Utah	41.71888508000	-111.60219090000	EPSG:4326	8	2021-07-01T19:05:52Z	Cercocarpus ledifolius	290.3	183.6	2636343	1
3344093625	Idaho	42.56950349000	-116.37310480000	EPSG:4326	8	2021-08-23T20:42:10Z	Cercocarpus ledifolius intermontanus	229.9	254.6	1981732	1
3307207494	Oregon	42.65888333000	-118.68120500000	EPSG:4326	8	2021-06-15T03:10:43Z	Cercocarpus ledifolius	245.0	236.0	1777000	1
2634527851	Oregon	43.82660335000	-118.97385990000	EPSG:4326	8	2020-06-02T14:15:45Z	Cercocarpus ledifolius	268.2	194.9	1295091	1
2579325421	Oregon	43.92967167000	-121.01216950000	EPSG:4326	8	2020-03-10T03:14:32Z	Cercocarpus ledifolius	228.0	290.3	1115518	1
2460148794	Oregon	44.36913313000	-121.14095130000	EPSG:4326	8		Cercocarpus ledifolius	184.2	384.3	937025	1
2518036712	Oregon	44.42145997000	-117.59647250000	EPSG:4326	8	2017-10-20T04:21:16Z	Cercocarpus ledifolius	235.9	236.0	1157459	1
3355059363	Oregon	44.54529482000	-117.67495580000	EPSG:4326	8	2020-04-02T02:20:48Z	Cercocarpus ledifolius	266.3	260.3	1108874	1
2580099071	Oregon	44.78981084000	-120.46479150000	EPSG:4326	8	2020-03-16T03:28:56Z	Cercocarpus ledifolius	308.7	298.5	831340	1
3456463328	Montana	45.04897022000	-112.39237660000	EPSG:4326	8	2021-11-24T02:18:14Z	Cercocarpus ledifolius	275.9	101.0	1207069	1
4018232609	Oregon	45.26690674000	-117.21640780000	EPSG:4326	8	2022-08-04T21:53:01Z	Cercocarpus ledifolius	253.3	81.5	860030	1
3456278567	Montana	45.30793687000	-112.75508610000	EPSG:4326	8	2022-01-06T02:09:20Z	Cercocarpus ledifolius	252.2	221.2	1088363	1
3343791804	Montana	45.57147234000	-111.58871490000	EPSG:4326	8	2021-08-19T23:16:19Z	Cercocarpus ledifolius	288.4	170.7	1042572	1
3355119317	Idaho	45.60833543000	-116.34998820000	EPSG:4326	8	2018-06-22T00:35:36Z	Cercocarpus ledifolius	362.0	210.1	792536	1
3302156759	Washington	46.15339580000	-117.52709170000	EPSG:4326	8	2021-05-31T17:21:00Z	Cercocarpus ledifolius	315.0	108.5	565020	1
3355392305	California	36.03206446000	-118.18187110000	EPSG:4326	9	2016-06-24T09:03:40Z	Cercocarpus ledifolius	159.3	537.2	4694067	1
2294657973	California	36.21190641000	-118.09934880000	EPSG:4326	9	2019-07-24T08:10:57Z	Cercocarpus ledifolius	162.1	650.3	4622431	1
1949981393	Arizona	36.27885537000	-111.97860390000	EPSG:4326	9	2018-09-02T19:29:22Z	Cercocarpus ledifolius	306.1	315.8	5028355	1
3354994306	California	37.22056200000	-118.63458500000	EPSG:4326	9	2016-09-14T18:02:10Z	Cercocarpus ledifolius	154.0	255.1	4141328	1
1949985174	Utah	37.61946065000	-112.16569070000	EPSG:4326	9	2018-11-17T17:55:11Z	Cercocarpus ledifolius	249.9	293.5	4428359	1
3355033309	Utah	37.67083458000	-113.04070900000	EPSG:4326	9	2019-07-11T04:56:24Z	Cercocarpus ledifolius	270.1	363.9	4353219	1
3860054404	California	37.92513481000	-119.14583000000	EPSG:4326	9	2022-06-27T22:01:32Z	Cercocarpus ledifolius	171.2	415.5	3794527	1
3070515896	California	38.40206653000	-119.45363580000	EPSG:4326	9	2021-03-28T23:19:01Z	Cercocarpus ledifolius	193.5	261.8	3561168	1
3343803466	California	38.63236637000	-119.72114280000	EPSG:4326	9	2021-06-19T04:52:03Z	Cercocarpus ledifolius	235.5	266.8	3437821	1
3113456619	Nevada	38.68257167000	-114.49860330000	EPSG:4326	9	2021-05-05T22:27:13Z	Cercocarpus ledifolius	196.1	438.1	3815184	1
3873409924	California	38.68286333000	-119.61071670000	EPSG:4326	9	2022-07-07T05:36:26Z	Cercocarpus ledifolius	196.6	265.7	3425828	1
1848782516	Nevada	38.68573887000	-119.18481220000	EPSG:4326	9	2018-06-01T01:44:29Z	Cercocarpus ledifolius	154.5	368.3	3461831	1
3039226947	Nevada	39.01716306000	-114.28472340000	EPSG:4326	9	2021-02-09T05:32:11Z	Cercocarpus ledifolius	290.9	206.7	3681949	1
3343847458	Nevada	39.33788259000	-119.83364920000	EPSG:4326	9	2021-04-19T00:58:03Z	Cercocarpus ledifolius	186.1	458.0	3113244	1
3925069932	Utah	39.79506562000	-111.67977190000	EPSG:4326	9	2022-10-05T23:45:53Z	Cercocarpus ledifolius	279.2	204.7	3494320	1
3385039930	Utah	40.34149943000	-111.60299370000	EPSG:4326	9	2021-09-30T22:50:58Z	Cercocarpus ledifolius	305.7	207.4	3254830	1
3903503333	Utah	40.52665556000	-112.59610240000	EPSG:4326	9	2022-09-10T20:58:51Z	Cercocarpus ledifolius	294.1	327.4	3109718	1
3764551181	California	40.57992664000	-120.53762640000	EPSG:4326	9	2022-04-27T20:10:49Z	Cercocarpus ledifolius	167.9	369.7	2510931	1
3044800940	Utah	40.64123833000	-111.53543000000	EPSG:4326	9	2021-02-22T05:46:18Z	Cercocarpus ledifolius	304.0	147.6	3122279	1
3355524341	Utah	40.64928492000	-111.64595490000	EPSG:4326	9	2019-07-18T02:37:15Z	Cercocarpus ledifolius	301.6	135.7	3109799	1
3355512406	Utah	40.73795998000	-111.62185300000	EPSG:4326	9	2020-07-01T23:19:37Z	Cercocarpus ledifolius	317.4	157.5	3072328	1
3058713558	Colorado	40.76542622000	-109.04502620000	EPSG:4326	9	2020-08-25T19:04:39Z	Cercocarpus ledifolius	308.6	238.9	3193057	1
3343844398	California	41.33002228000	-122.63611750000	EPSG:4326	9	2020-07-31T18:05:19Z	Cercocarpus ledifolius	226.9	214.3	2013088	1
3355071377	Utah	41.63856139000	-111.69510340000	EPSG:4326	9	2020-06-20T15:05:21Z	Cercocarpus ledifolius	271.9	237.3	2663714	1
3385039326	Oregon	42.07578634000	-118.34431410000	EPSG:4326	9	2021-09-25T23:47:21Z	Cercocarpus ledifolius	221.1	303.2	2053060	1
2813882331	Idaho	42.12399920000	-113.67029970000	EPSG:4326	9	2018-08-01T16:49:35Z	Cercocarpus ledifolius	290.7	241.7	2345166	1
3902921367	Oregon	42.38973525000	-120.32171310000	EPSG:4326	9	2022-08-23T20:15:34Z	Cercocarpus ledifolius	268.4	269.9	1761913	1
3383896269	Oregon	44.70002658000	-120.49247140000	EPSG:4326	9	2021-09-10T02:35:22Z	Cercocarpus ledifolius	307.1	272.5	859764	1
2517948918	Oregon	45.29577213000	-117.19889810000	EPSG:4326	9	2019-05-26T18:18:06Z	Cercocarpus ledifolius	285.8	70.0	853630	1
3112727322	California	33.72733333000	-116.62922780000	EPSG:4326	10	2019-09-06T18:53:59Z	Cercocarpus ledifolius	183.0	720.4	5789374	1
3112805644	California	34.15864167000	-116.79411330000	EPSG:4326	10	2021-05-02T23:05:23Z	Cercocarpus ledifolius	230.5	248.4	5605350	1
3398683397	California	34.24861333000	-117.61923330000	EPSG:4326	10	2018-09-04T21:57:53Z	Cercocarpus ledifolius intermontanus	236.1	452.2	5504292	1
2850700688	California	34.27071035000	-116.94215560000	EPSG:4326	10	2020-08-07T23:49:00Z	Cercocarpus ledifolius	187.5	424.7	5549394	1
3859290417	California	34.27140500000	-117.63389670000	EPSG:4326	10	2021-10-29T02:22:12Z	Cercocarpus ledifolius	207.3	432.2	5492918	1
2294620055	California	34.36130500000	-117.74420830000	EPSG:4326	10	2019-07-22T00:52:59Z	Cercocarpus ledifolius	161.1	560.9	5446916	1
3802794577	California	34.36146545000	-117.87117770000	EPSG:4326	10	2022-05-25T19:12:43Z	Cercocarpus ledifolius	142.4	546.2	5439164	1
1946367088	California	36.21275000000	-118.09058000000	EPSG:4326	10	2017-07-30T16:20:40Z	Cercocarpus ledifolius	158.2	571.8	4626412	1
1847516547	California	36.40826667000	-118.15075560000	EPSG:4326	10	2018-05-14T08:06:59Z	Cercocarpus ledifolius	78.4	292.9	4534742	1
3091272242	Arizona	36.41194000000	-113.32472000000	WGS84	10		Cercocarpus ledifolius var. intermontanus	294.2	549.4	4884758	1
3343706483	California	36.58423333000	-118.22583830000	EPSG:4326	10	2021-06-07T18:36:32Z	Cercocarpus ledifolius	111.3	407.4	4451596	1
2423153708	California	36.61065278000	-117.85861940000	EPSG:4326	10	2019-09-20T01:58:17Z	Cercocarpus ledifolius	114.9	448.9	4471381	1
2447835565	California	36.89868833000	-118.32962000000	EPSG:4326	10	2019-08-12T02:46:38Z	Cercocarpus ledifolius	179.9	350.6	4308983	1
2294630630	California	37.35531667000	-118.69926330000	EPSG:4326	10	2019-07-22T16:54:36Z	Cercocarpus ledifolius	127.7	324.7	4077623	1
2823077037	Utah	37.35599167000	-113.47238000000	EPSG:4326	10	2020-07-19T21:46:57Z	Cercocarpus ledifolius	253.8	232.2	4463884	1
3355497391	Utah	37.54613289000	-112.24450660000	EPSG:4326	10	2020-07-19T19:31:44Z	Cercocarpus ledifolius	271.7	265.0	4456092	1
3947608183	California	37.64785332000	-119.00006820000	EPSG:4326	10	2022-10-20T22:18:02Z	Cercocarpus ledifolius	160.6	283.3	3927302	1
3355436364	Utah	37.77985820000	-112.30817310000	EPSG:4326	10	2020-04-21T17:05:14Z	Cercocarpus ledifolius	213.1	318.5	4349308	1
2634154876	California	38.04203090000	-119.11579680000	EPSG:4326	10	2020-06-01T16:10:19Z	Cercocarpus ledifolius	187.4	402.6	3746018	1
2883045286	California	38.10323050000	-119.28627000000	EPSG:4326	10	2020-10-04T20:55:56Z	Cercocarpus ledifolius	166.7	316.3	3705687	1
3399322097	Nevada	38.67397096000	-114.72100270000	EPSG:4326	10	2021-10-25T02:25:28Z	Cercocarpus ledifolius	269.9	344.0	3803014	1
2856561178	California	38.77648086000	-119.88407550000	EPSG:4326	10	2020-08-27T22:22:03Z	Cercocarpus ledifolius	160.9	310.9	3360930	1
3337696236	Nevada	38.88861389000	-117.29038330000	EPSG:4326	10	2021-08-15T20:48:05Z	Cercocarpus ledifolius intermontanus	279.6	281.0	3521606	1
3343708471	California	38.91097833000	-119.88553670000	EPSG:4326	10	2021-06-21T20:26:57Z	Cercocarpus ledifolius	144.5	415.7	3299501	1
3947197138	Nevada	38.91701931000	-115.39905890000	EPSG:4326	10	2022-10-20T03:57:48Z	Cercocarpus ledifolius	188.6	293.0	3649627	1
2802632803	Nevada	38.99030211000	-117.30079580000	EPSG:4326	10	2020-06-23T06:18:59Z	Cercocarpus ledifolius	244.6	167.7	3477925	1
3355543381	Nevada	39.16601738000	-117.18282970000	EPSG:4326	10	2020-06-20T17:25:47Z	Cercocarpus ledifolius	197.8	221.5	3409974	1
3952300280		39.16856206000	-114.69816840000	WGS84	10		Cercocarpus ledifolius Nutt.	186.3	318.2	3585539	1
2397488080	Nevada	39.17668000000	-114.63707000000	EPSG:4326	10	2019-07-23T01:56:52Z	Cercocarpus ledifolius	259.8	172.6	3585544	1
2803018848	Nevada	39.24296022000	-117.16796840000	EPSG:4326	10	2020-06-19T19:51:05Z	Cercocarpus ledifolius	285.1	193.8	3377492	1
3456840276	Nevada	39.34697342000	-119.81685640000	EPSG:4326	10	2021-12-06T22:07:27Z	Cercocarpus ledifolius	206.9	460.2	3109093	1
2626584541	California	39.40847376000	-120.01910710000	EPSG:4326	10	2020-05-09T08:37:40Z	Cercocarpus ledifolius	187.6	349.5	3063274	1
3355486353	California	39.45465325000	-120.00563690000	EPSG:4326	10	2019-07-13T23:21:47Z	Cercocarpus ledifolius	195.4	272.2	3046612	1
3986133822	California	39.55716333000	-120.06288050000	EPSG:4326	10	2022-10-06T17:14:38Z	Cercocarpus ledifolius	215.7	319.2	2992399	1
3343736443	Utah	39.75918625000	-110.92336490000	EPSG:4326	10	2021-05-10T02:06:55Z	Cercocarpus ledifolius	276.2	229.7	3553928	1
3391490811	California	40.02891950000	-120.58405330000	EPSG:4326	10	2021-10-10T03:02:29Z	Cercocarpus ledifolius	184.3	354.0	2740838	1
3859838603	Utah	40.43266667000	-111.74855830000	EPSG:4326	10	2022-06-30T15:07:08Z	Cercocarpus ledifolius intermontanus	242.6	349.4	3205239	1
3456173393	Utah	40.51371167000	-112.60780330000	EPSG:4326	10	2019-09-03T12:10:48Z	Cercocarpus ledifolius	275.0	199.7	3118028	1
3343899419	California	40.67106967000	-120.74585000000	EPSG:4326	10	2021-04-11T14:12:54Z	Cercocarpus ledifolius	215.2	335.9	2456617	1
3343776401	Utah	40.69575283000	-111.74144660000	EPSG:4326	10	2020-08-17T13:20:34Z	Cercocarpus ledifolius	342.7	179.8	3084816	1
3355500341	California	40.72548333000	-121.42896330000	EPSG:4326	10	2019-08-17T22:13:42Z	Cercocarpus ledifolius intermontanus	272.4	306.9	2375453	1
3355537394	Utah	40.77954500000	-111.77672000000	EPSG:4326	10	2020-06-13T18:42:25Z	Cercocarpus ledifolius	336.0	270.7	3043152	1
3355077368	Utah	40.89993667000	-109.39543000000	EPSG:4326	10	2020-04-10T23:39:27Z	Cercocarpus ledifolius	281.3	276.8	3114143	1
3355026342	California	41.23899500000	-122.77498670000	EPSG:4326	10	2019-07-02T00:46:29Z	Cercocarpus ledifolius	235.8	307.9	2036865	1
1847591885	Utah	41.67736006000	-111.56865440000	EPSG:4326	10	2018-05-24T03:54:52Z	Cercocarpus ledifolius	271.9	207.2	2655909	1
2283047231	Nevada	41.68619500000	-117.53715500000	EPSG:4326	10	2019-06-28T04:04:10Z	Cercocarpus ledifolius	236.0	206.9	2278519	1
3426577352	Idaho	42.10913000000	-112.02879000000		10	2021	Cercocarpus ledifolius var. intermontanus	316.7	262.9	2445785	1
3827547938	Idaho	42.31467000000	-111.66083300000		10	Jan. 2023	Cercocarpus ledifolius var. intermontanus	327.3	148.2	2376281	1
2244201004	Idaho	42.77980514000	-112.43645820000	EPSG:4326	10	2018-07-14T04:36:33Z	Cercocarpus ledifolius	260.9	274.6	2132883	1
3343876438	Wyoming	43.33007683000	-107.12427530000	EPSG:4326	10	2021-06-05T06:02:52Z	Cercocarpus ledifolius	284.4	232.4	2141226	1
3858735772	Oregon	44.20551333000	-118.37945500000	EPSG:4326	10		Cercocarpus ledifolius intermontanus	280.3	163.4	1192496	1
3343887429	Oregon	44.37828000000	-118.95034670000	EPSG:4326	10	2021-04-15T03:14:46Z	Cercocarpus ledifolius	337.8	224.2	1087863	1
3039378537	Oregon	44.52501212000	-120.46901970000	EPSG:4326	10	2020-06-02T04:02:40Z	Cercocarpus ledifolius	302.2	175.8	926578	1
2626673373	Montana	45.09285283000	-108.28906330000	EPSG:4326	10	2020-05-18T01:23:12Z	Cercocarpus ledifolius	248.8	275.5	1360350	1
3455309973	Idaho	45.34457924000	-116.40448400000	EPSG:4326	10	2021-10-20T20:03:43Z	Cercocarpus ledifolius	331.4	245.3	879654	1
4018548838	California	34.23187256000	-116.75198360000	EPSG:4326	11	2023-01-08T23:17:55Z	Cercocarpus ledifolius	168.2	413.5	5579276	1
3112540336	California	34.25317688000	-116.70206500000	EPSG:4326	11	2020-05-09T23:13:46Z	Cercocarpus ledifolius	151.3	597.5	5571822	1
3456101739	Utah	37.62591667000	-112.15933880000	EPSG:4326	11	2021-12-04T02:30:22Z	Cercocarpus ledifolius	206.1	313.2	4424402	1
2574074209	Nevada	37.64493908000	-115.40107430000	EPSG:4326	11	2019-08-29T03:31:12Z	Cercocarpus ledifolius	197.4	499.0	4205408	1
4006671543	Oregon	44.97030500000	-121.07400550000	EPSG:4326	11	2022-10-10T20:01:07Z	Cercocarpus ledifolius	247.3	396.8	737651	1
2873898826	California	34.23814500000	-116.91355830000	EPSG:4326	12	2020-09-30T23:32:57Z	Cercocarpus ledifolius	187.5	402.3	5564334	1
3090781375	California	34.35515500000	-117.86110000000	EPSG:4326	12	2018-04-23T05:28:17Z	Cercocarpus ledifolius	186.8	510.2	5443043	1
2818717529	Nevada	36.12843617000	-115.54612000000	EPSG:4326	12	2020-07-07T23:05:01Z	Cercocarpus ledifolius	220.3	614.1	4857035	1
3759967586	California	36.22561456000	-117.06900890000	EPSG:4326	12	2022-04-11T15:30:47Z	Cercocarpus ledifolius	196.7	537.4	4702123	1
3343706468	Nevada	38.79712833000	-119.49859670000	EPSG:4326	12	2021-05-27T18:16:08Z	Cercocarpus ledifolius	233.6	255.5	3385439	1
3343931425	California	39.97203798000	-120.41214380000	EPSG:4326	12	2021-01-24T03:46:09Z	Cercocarpus ledifolius	285.7	249.8	2779905	1
1453090148	Nevada	40.36679000000	-115.49759000000	EPSG:4326	12	2014-07-20T17:06:59Z	Cercocarpus ledifolius	197.5	186.8	2992796	1
3743221578	Utah	40.57998667000	-111.79873670000	EPSG:4326	12	2022-03-14T02:53:15Z	Cercocarpus ledifolius	397.2	202.6	3134738	1
3415597012	Utah	40.72151667000	-111.24427830000	EPSG:4326	12	2021-11-10T06:20:39Z	Cercocarpus ledifolius	308.7	115.9	3101510	1
2988450379	Utah	40.95674543000	-111.10552070000	EPSG:4326	12	2019-07-30T14:13:19Z	Cercocarpus ledifolius	332.6	141.0	3001512	1
3039247504	Oregon	44.39842712000	-120.13191200000	EPSG:4326	12	2020-05-12T00:52:14Z	Cercocarpus ledifolius	283.2	147.4	998251	1
2814182411	Montana	45.48600736000	-111.63321240000	EPSG:4326	12	2020-07-04T04:06:31Z	Cercocarpus ledifolius	307.0	105.5	1074370	1
3355060358	Washington	46.08583333000	-117.33923330000	EPSG:4326	12	2020-05-11T04:47:03Z	Cercocarpus ledifolius	284.5	184.0	596743	1
3343734440	California	34.21948355000	-116.75706950000	EPSG:4326	13	2021-03-18T15:34:20Z	Cercocarpus ledifolius	210.8	345.8	5583002	1
3859555748	Arizona	36.07217400000	-112.15210100000	EPSG:4326	13	2022-06-15T04:38:53Z	Cercocarpus ledifolius	235.1	548.1	5108468	1
1883501000	Nevada	38.50123916000	-118.80335150000	EPSG:4326	13	2018-07-11T15:13:37Z	Cercocarpus ledifolius	151.2	255.4	3573192	1
3859009342	Nevada	39.46515333000	-119.87712830000	EPSG:4326	13	2022-07-05T04:11:42Z	Cercocarpus ledifolius	158.5	486.0	3050792	1
2850708791	Oregon	42.78194947000	-118.75782680000	EPSG:4326	13	2020-08-08T16:24:46Z	Cercocarpus ledifolius	217.6	265.4	1721637	1
3902357330	Idaho	45.86066333000	-116.77600830000	EPSG:4326	13	2022-08-22T00:33:37Z	Cercocarpus ledifolius	368.3	263.8	694924	1
3337987028	Nevada	36.35268000000	-115.64511170000	EPSG:4326	14	2021-08-14T22:22:20Z	Cercocarpus ledifolius	203.8	399.8	4753932	1
2294598237	Nevada	38.87423833000	-117.57924090000	EPSG:4326	14	2019-07-20T23:18:36Z	Cercocarpus ledifolius intermontanus	193.1	323.4	3505716	1
3956830240		40.53439257000	-109.00806200000	WGS84	14		Cercocarpus ledifolius Nutt.	227.1	412.4	3300442	1
3343799499	Idaho	45.51953833000	-116.30622170000	EPSG:4326	14	2021-06-30T02:49:29Z	Cercocarpus ledifolius	341.9	130.1	822432	1
3070733388	California	34.19211595000	-116.70952090000	EPSG:4326	15	2021-01-17T02:41:58Z	Cercocarpus ledifolius	133.8	368.9	5597910	1
3053460690	California	36.25900000000	-117.21800000000	NAD83	15		Cercocarpus ledifolius var. intermontanus	127.1	829.0	4674258	1
2826328475	Nevada	36.34622639000	-115.53878020000	EPSG:4326	15	2020-07-28T03:22:18Z	Cercocarpus ledifolius	205.6	499.4	4761897	1
2350448790	Nevada	37.35463752000	-115.32718770000	EPSG:4326	15	2019-08-15T22:17:18Z	Cercocarpus ledifolius	212.8	501.3	4337116	1
3067950407	California	37.59272805000	-118.85116400000	EPSG:4326	15	2018-07-26T16:44:04Z	Cercocarpus ledifolius	209.5	295.8	3963062	1
2422957155	California	37.97621633000	-119.10690050000	EPSG:4326	15	2019-09-07T23:12:42Z	Cercocarpus ledifolius	191.2	406.9	3774304	1
3760013070	Nevada	39.02499074000	-114.64319810000	EPSG:4326	15	2022-04-15T15:11:05Z	Cercocarpus ledifolius	231.1	287.7	3653718	1
3355009390	Nevada	39.06017951000	-117.27069920000	EPSG:4326	15	2020-06-22T16:14:28Z	Cercocarpus ledifolius	191.3	326.4	3450033	1
3892372650	California	41.30224778000	-120.84218700000	EPSG:4326	15	2022-08-10T21:24:21Z	Cercocarpus ledifolius	231.1	226.3	2183665	1
2626156500	Idaho	42.42845709000	-112.27409010000	EPSG:4326	15	2019-06-09T21:18:30Z	Cercocarpus ledifolius	334.4	185.0	2294629	1
3859645349	Idaho	43.01754127000	-116.73301190000	EPSG:4326	15	2022-06-19T14:01:11Z	Cercocarpus ledifolius	267.5	253.4	1765934	1
2883238587	Oregon	43.36662718000	-121.21121150000	EPSG:4326	15	2020-10-06T04:15:26Z	Cercocarpus ledifolius	235.7	240.5	1312718	1
3802592584	Oregon	43.80105333000	-118.98738000000	EPSG:4326	15	2022-05-20T16:18:45Z	Cercocarpus ledifolius	269.5	193.2	1305765	1
3355536302	Idaho	45.42788319000	-116.39374670000	EPSG:4326	15	2017-12-21T00:08:05Z	Cercocarpus ledifolius	335.8	240.4	850511	1
3355485318	Idaho	45.48741816000	-116.35243540000	EPSG:4326	15	2018-02-05T23:57:05Z	Cercocarpus ledifolius	365.4	230.0	831672	1
3097261576	California	34.23348833000	-116.96029670000	EPSG:4326	16	2021-04-16T06:07:12Z	Cercocarpus ledifolius	139.3	447.4	5560595	1
1880586387	California	34.74955184000	-119.13857120000	EPSG:4326	16	2018-06-27T22:15:27Z	Cercocarpus ledifolius	185.7	470.6	5167564	1
3321179376	Nevada	36.33779551000	-115.62857020000	EPSG:4326	16	2020-09-17T05:09:48Z	Cercocarpus ledifolius	218.2	349.2	4761889	1
3858255931	California	36.44646333000	-118.09608330000	EPSG:4326	16	2022-02-24T18:38:44Z	Cercocarpus ledifolius	118.2	473.0	4522820	1
1890042732	California	37.36149167000	-118.18843830000	EPSG:4326	16	2018-07-27T18:33:08Z	Cercocarpus ledifolius intermontanus	169.6	181.1	4117435	1
3330902533	Utah	37.64253667000	-112.16311670000	EPSG:4326	16	2021-07-22T01:17:46Z	Cercocarpus ledifolius	222.6	302.2	4416497	1
3903510214	California	37.93322000000	-119.17888670000	EPSG:4326	16	2022-09-12T14:42:54Z	Cercocarpus ledifolius	183.5	325.6	3790477	1
2311367114	California	38.72203780000	-119.78986690000	EPSG:4326	16	2019-07-29T05:24:15Z	Cercocarpus ledifolius	262.9	344.1	3393555	1
2626339862	Utah	39.89345333000	-113.81499500000	EPSG:4326	16	2020-05-17T05:27:53Z	Cercocarpus ledifolius	193.7	454.5	3324690	1
3343894492	Utah	40.40011597000	-112.57857510000	EPSG:4326	16	2021-06-20T19:46:42Z	Cercocarpus ledifolius	234.0	145.8	3172047	1
3998921765		42.48604686000	-121.17840550000	WGS84	16		Cercocarpus ledifolius Nutt.	295.2	229.4	1659391	1
2611211315	California	34.40354176000	-117.86802760000	EPSG:4326	17	2020-04-25T03:56:57Z	Cercocarpus ledifolius	247.9	548.3	5419685	1
3784773158	Utah	38.67971167000	-111.91563330000	EPSG:4326	17	2022-05-17T05:22:23Z	Cercocarpus ledifolius	280.0	243.3	3975509	1
3902814725	California	34.06405391000	-116.91549060000	EPSG:4326	18	2022-08-22T03:08:36Z	Cercocarpus ledifolius	181.0	534.5	5635114	1
3961479531	Oregon	42.58102052000	-118.58760020000	EPSG:4326	18	2022-08-06T03:05:33Z	Cercocarpus ledifolius	243.7	216.9	1815201	1
3325776382	California	34.08302783000	-116.88330000000	EPSG:4326	19	2021-07-07T14:34:17Z	Cercocarpus ledifolius	122.0	401.5	5627677	1
3112690709	Nevada	38.31449500000	-114.34157500000	EPSG:4326	19	2021-05-06T00:17:25Z	Cercocarpus ledifolius	267.9	291.4	3987112	1
3355502923	Wyoming	44.57953794000	-107.68935100000	EPSG:4326	19	2021-08-28T03:13:33Z	Cercocarpus ledifolius	290.6	125.1	1587593	1
3986291858	California	38.45605000000	-119.46081670000	EPSG:4326	20	2022-11-24T02:59:13Z	Cercocarpus ledifolius	128.1	357.7	3537285	1
2851229411	Nevada	38.72970556000	-114.78523890000	EPSG:4326	20	2020-08-12T07:22:06Z	Cercocarpus ledifolius	214.8	284.4	3774688	1
3415921240	Nevada	39.13130406000	-114.89271210000	EPSG:4326	20	2021-11-23T01:30:21Z	Cercocarpus ledifolius	190.2	258.9	3589528	1
3307117360	Nevada	41.01959734000	-115.06746960000	EPSG:4326	20	2020-07-20T14:08:37Z	Cercocarpus ledifolius	273.1	173.5	2733519	1
4010654625	Idaho	44.10398900000	-112.72568000000		20		Cercocarpus ledifolius	272.5	205.3	1561805	1
3954988538		39.36398497000	-120.10829700000	WGS84	21		Cercocarpus ledifolius Nutt.	212.0	299.9	3075761	1
3337994363	Nevada	36.30171585000	-115.61247250000	EPSG:4326	22	2021-08-07T19:03:46Z	Cercocarpus ledifolius	214.3	412.4	4777771	1
3407904970	Oregon	42.82415333000	-120.80563330000	EPSG:4326	22	2021-11-01T04:07:49Z	Cercocarpus ledifolius	243.4	230.2	1553912	1
3343808417	Utah	39.98132964000	-112.13000400000	EPSG:4326	23	2020-08-25T20:31:27Z	Cercocarpus ledifolius	269.8	347.0	3386081	1
3343881445	Utah	41.72931379000	-111.78710230000	EPSG:4326	23	2021-04-22T00:13:34Z	Cercocarpus ledifolius	338.8	292.4	2620687	1
1305123926	California	41.76779400000	-121.55303700000	EPSG:4326	23	2016-07-14T01:54:01Z	Cercocarpus ledifolius	174.6	389.3	1921291	1
3959224332		42.30566783000	-121.37598450000	WGS84	23		Cercocarpus ledifolius Nutt.	207.5	321.4	1714117	1
3355101389	Utah	39.35576667000	-112.27173670000	EPSG:4326	24	2020-07-04T22:58:54Z	Cercocarpus ledifolius	266.5	338.4	3653925	1
3355075331	California	39.82797448000	-120.42664850000	EPSG:4326	24	2019-05-19T03:22:21Z	Cercocarpus ledifolius	237.9	320.1	2839703	1
3923669597	California	41.32559150000	-122.50694160000	EPSG:4326	24	2022-08-22T00:15:31Z	Cercocarpus ledifolius	180.7	284.0	2025004	1
3903287296	California	38.51115833000	-119.56680330000	EPSG:4326	25	2022-09-11T22:56:28Z	Cercocarpus ledifolius	188.6	235.0	3505540	1
3343820439	Utah	40.32975600000	-111.61961800000	EPSG:4326	25	2020-10-01T18:25:24Z	Cercocarpus ledifolius	306.6	173.5	3258958	1
2251975559	California	34.36951766000	-117.74849710000	EPSG:4326	26	2019-05-30T18:20:42Z	Cercocarpus ledifolius	175.5	582.1	5443054	1
2641344681	Nevada	36.35913000000	-115.65103830000	EPSG:4326	27	2020-06-05T22:30:44Z	Cercocarpus ledifolius	207.8	402.1	4749950	1
3456089968	California	36.58833000000	-118.24023330000	EPSG:4326	27	2021-12-18T15:13:45Z	Cercocarpus ledifolius	113.6	416.8	4451595	1
3712591598	Utah	41.74459667000	-111.75784170000	EPSG:4326	28	2022-03-04T17:16:47Z	Cercocarpus ledifolius	293.2	225.5	2616782	1
2984566606	Montana	46.57360833000	-112.01654720000	EPSG:4326	28	2020-11-08T04:27:52Z	Cercocarpus ledifolius	311.2	143.9	675099	1
2882931817	California	34.24119633000	-116.78668730000	EPSG:4326	29	2020-10-08T06:55:42Z	Cercocarpus ledifolius	168.2	493.6	5571814	1
2422974050	California	37.96060544000	-119.23550560000	EPSG:4326	29	2019-09-08T20:29:40Z	Cercocarpus ledifolius	146.9	168.2	3770243	1
1640131765	California	38.70087113000	-119.82713520000	EPSG:4326	30	2017-09-14T21:56:45Z	Cercocarpus ledifolius	311.2	268.0	3397614	1
2269319313	California	38.74689827000	-119.78480160000	EPSG:4326	30	2019-06-20T04:17:16Z	Cercocarpus ledifolius	252.5	385.2	3381341	1
3337853280	Nevada	38.85376389000	-116.92300280000	EPSG:4326	30	2021-08-19T13:43:12Z	Cercocarpus ledifolius intermontanus	209.2	336.5	3565383	1
2611024228	California	39.54342357000	-120.03037030000	EPSG:4326	30	2020-04-30T17:04:06Z	Cercocarpus ledifolius	157.6	384.4	3004917	1
3343887405	Utah	39.56569784000	-111.69011070000	EPSG:4326	30	2020-10-19T00:07:56Z	Cercocarpus ledifolius	298.9	173.7	3593812	1
1990592707	California	40.89809000000	-121.47078000000	EPSG:4326	30	2019-01-26T19:03:41Z	Cercocarpus ledifolius	264.7	403.6	2301678	1
2802917082	Utah	41.78067306000	-111.63591070000	EPSG:4326	30	2020-06-12T18:37:43Z	Cercocarpus ledifolius	276.8	236.3	2608992	1
3426578472	Idaho	42.11497000000	-111.44714000000		30	2022	Cercocarpus ledifolius var. intermontanus	214.3	266.2	2472893	1
3068119384	Nevada	39.01384397000	-114.24559180000	EPSG:4326	31	2020-12-12T18:06:23Z	Cercocarpus ledifolius	263.0	340.2	3685985	1
3785006820	Utah	40.37549334000	-111.70928750000	EPSG:4326	31	2022-05-17T20:43:54Z	Cercocarpus ledifolius	350.1	286.9	3234146	1
2550025447	Utah	41.35382506000	-111.79935050000	EPSG:4326	31	2019-11-16T22:21:17Z	Cercocarpus ledifolius	231.5	184.7	2780644	1
4028647102	California	41.62847294000	-121.29632390000	EPSG:4326	31	2022-10-05T04:42:49Z	Cercocarpus ledifolius	192.9	385.9	2005249	1
3384259943	Oregon	44.52288822000	-120.40260330000	EPSG:4326	31	2021-09-15T04:09:29Z	Cercocarpus ledifolius	303.3	165.3	930076	1
1837741545	Idaho	45.57953523000	-116.36082530000	EPSG:4326	31	2018-03-30T23:14:25Z	Cercocarpus ledifolius	349.8	178.4	801417	1
3343736404	Oregon	45.93447575000	-117.71018980000	EPSG:4326	31	2020-12-12T23:30:07Z	Cercocarpus ledifolius	363.4	125.2	622633	1
3355220370	Oregon	45.93685212000	-117.70193680000	EPSG:4326	31	2020-06-03T15:23:18Z	Cercocarpus ledifolius	364.4	124.3	622634	1
3112315339	California	34.29149167000	-116.85611670000	EPSG:4326	32	2020-05-12T01:56:03Z	Cercocarpus ledifolius	187.6	474.9	5545665	1
3330621365	California	34.35289500000	-117.90488330000	EPSG:4326	32	2020-08-08T06:08:01Z	Cercocarpus ledifolius	157.5	599.3	5439160	1
1899775406	California	36.51676667000	-118.80044500000	EPSG:4326	32	2018-08-26T05:29:44Z	Cercocarpus ledifolius	436.3	492.8	4435684	1
3343932453	Nevada	38.40190500000	-114.33498330000	EPSG:4326	32	2021-05-05T23:18:42Z	Cercocarpus ledifolius	268.8	327.4	3947607	1
2611011615	Utah	40.33687315000	-111.61017590000	EPSG:4326	32	2020-04-25T01:42:00Z	Cercocarpus ledifolius	339.0	188.2	3254829	1
3355728667	Nevada	36.27363333000	-115.67395830000	EPSG:4326	33	2021-09-02T23:24:11Z	Cercocarpus ledifolius	223.6	293.7	4785714	1
3912421588	Utah	40.70252500000	-111.70545830000	EPSG:4326	34	2022-09-19T16:20:01Z	Cercocarpus ledifolius	328.1	167.7	3084819	1
3343756560	Wyoming	44.96405167000	-108.23650610000	EPSG:4326	34	2021-07-27T23:14:31Z	Cercocarpus ledifolius	257.4	335.8	1414255	1
3355072363	California	37.50513425000	-118.16583640000	EPSG:4326	35	2020-01-12T01:58:28Z	Cercocarpus ledifolius intermontanus	154.6	157.2	4057835	1
3759707695	Utah	37.63421137000	-112.94395420000	EPSG:4326	35	2022-04-03T21:52:03Z	Cercocarpus ledifolius	308.1	193.9	4373042	1
3999100596		37.73187824000	-112.31277480000	WGS84	35		Cercocarpus ledifolius Nutt.	216.4	298.4	4369148	1
2611074232	California	38.77243056000	-119.83826390000	EPSG:4326	35	2020-04-27T06:22:20Z	Cercocarpus ledifolius	192.0	421.4	3365014	1
3858950510	California	34.29690833000	-116.97413670000	EPSG:4326	36	2022-06-12T22:39:06Z	Cercocarpus ledifolius	241.5	408.8	5534429	1
1453244458	Nevada	36.40541270000	-115.78396300000	EPSG:4326	36	2016-11-26T21:10:10Z	Cercocarpus ledifolius	216.2	381.0	4718122	1
3953298246		40.75006507000	-111.61571520000	WGS84	37		Cercocarpus ledifolius Nutt.	323.2	183.3	3068164	1
3124569580	Nevada	38.80866667000	-117.33097830000	EPSG:4326	40	2021-05-21T02:07:11Z	Cercocarpus ledifolius	198.8	192.2	3553371	1
3355071345	California	40.66675721000	-121.43803530000	EPSG:4326	41	2019-12-15T19:51:28Z	Cercocarpus ledifolius	266.2	338.9	2398655	1
3117869458	Montana	45.10532152000	-108.19967520000	EPSG:4326	44	2021-04-22T15:50:33Z	Cercocarpus ledifolius	280.1	287.7	1360357	1
3343925640	Utah	37.60984167000	-112.16854670000	EPSG:4326	45	2021-08-10T07:52:23Z	Cercocarpus ledifolius	229.5	317.1	4432316	1
3759204167	Oregon	42.49803667000	-119.69086330000	EPSG:4326	45	2022-03-28T00:53:22Z	Cercocarpus ledifolius	251.7	216.6	1765686	1
3343970562	Idaho	44.13345833000	-113.83227500000	EPSG:4326	45	2021-08-01T06:26:41Z	Cercocarpus ledifolius	190.2	81.3	1492990	1
2803079564	California	34.31672109000	-117.92775340000	EPSG:4326	48	2020-06-18T18:13:35Z	Cercocarpus ledifolius	186.8	672.4	5450751	1
3355521337	California	37.94461333000	-119.19939500000	EPSG:4326	48	2019-07-12T13:42:18Z	Cercocarpus ledifolius	147.0	233.0	3782382	1
3355065376	Utah	40.49202557000	-111.77354610000	EPSG:4326	48	2020-04-16T12:04:08Z	Cercocarpus ledifolius	271.1	84.7	3176255	1
3302536275	Oregon	44.40849167000	-120.52534500000	EPSG:4326	48	2021-06-06T01:33:11Z	Cercocarpus ledifolius	298.0	175.6	965585	1
1880524659	Nevada	38.99136872000	-114.22676470000	EPSG:4326	49	2018-06-20T08:42:54Z	Cercocarpus ledifolius	223.3	410.5	3694046	1
3355275313	California	38.29197833000	-119.54300500000	EPSG:4326	50	2020-08-08T00:18:51Z	Cercocarpus ledifolius	157.6	157.7	3601132	1
3859565931	Utah	39.75962000000	-113.90549500000	EPSG:4326	50	2022-06-01T04:37:15Z	Cercocarpus ledifolius	307.5	235.2	3377776	1
3031645312	California	40.48563700000	-123.06329000000	EPSG:4326	50	2015-08-13T12:52:25Z	Cercocarpus ledifolius	261.2	372.4	2332746	1
3343744424	Utah	40.83009667000	-111.65843830000	EPSG:4326	50	2020-10-11T02:43:41Z	Cercocarpus ledifolius	316.8	207.6	3026484	1
4022951318	Nevada	41.78424000000	-115.37955000000	WGS84	50	10/3/2020	Cercocarpus ledifolius var. intermontanus	167.6	111.5	2387573	1
1987013742	Utah	41.95657200000	-113.45355600000	WGS84	50	Jul-13	Cercocarpus ledifolius	234.3	136.6	2430228	1
1571157838	Idaho	42.78940000000	-112.42940000000	EPSG:4326	50	2017-06-19T20:01:26Z	Cercocarpus ledifolius	355.3	187.2	2128930	1
2242920365	Nevada	39.04359800000	-119.94706300000	EPSG:4326	51	2019-05-10T00:20:28Z	Cercocarpus ledifolius	246.3	296.0	3237564	1
3343808416	Utah	39.79655791000	-113.12626500000	EPSG:4326	51	2020-08-25T20:25:49Z	Cercocarpus ledifolius	224.9	465.9	3410327	1
3333255426	California	34.26231384000	-116.88877870000	EPSG:4326	55	2021-06-01T00:23:42Z	Cercocarpus ledifolius	215.0	401.3	5556867	1
2984566401	California	36.22610556000	-117.08464170000	EPSG:4326	57	2020-07-07T15:58:45Z	Cercocarpus ledifolius	194.9	513.4	4698146	1
3947338361	Utah	41.63097215000	-111.69652640000	EPSG:4326	57	2020-06-22T19:13:11Z	Cercocarpus ledifolius	278.4	230.7	2667615	1
3949424080		40.81081167000	-111.80144500000	WGS84	59		Cercocarpus ledifolius Nutt.	333.8	233.3	3026472	1
3698206671	California	34.27203046000	-116.94843400000	EPSG:4326	60	2022-02-19T20:05:07Z	Cercocarpus ledifolius	151.9	457.2	5545657	1
3881683591	California	34.34920502000	-117.64562230000	EPSG:4326	60	2022-07-26T15:47:37Z	Cercocarpus ledifolius	169.3	534.9	5462305	1
2988495450	California	41.81525882000	-122.12008980000	EPSG:4326	60	2020-05-15T14:51:19Z	Cercocarpus ledifolius	204.5	331.3	1849990	1
3118503594	California	34.29305783000	-116.79162410000	EPSG:4326	61	2021-05-19T16:34:21Z	Cercocarpus ledifolius	174.9	504.8	5549408	1
3343833639	California	34.35751082000	-117.90583820000	EPSG:4326	61	2021-08-11T02:35:46Z	Cercocarpus ledifolius	157.2	599.5	5435270	1
3343728410	California	35.96167874000	-118.57222620000	EPSG:4326	61	2020-08-20T23:12:37Z	Cercocarpus ledifolius	189.5	492.0	4694032	1
4029112976	California	37.31645746000	-118.19715880000	EPSG:4326	61	2023-02-07T18:15:34Z	Cercocarpus ledifolius intermontanus	185.9	362.7	4137385	1
1898823489	California	37.39168503000	-118.16485300000	EPSG:4326	61	2018-08-21T06:30:37Z	Cercocarpus ledifolius	182.3	220.0	4105499	1
3743187631	Utah	37.61503532000	-112.17022990000	EPSG:4326	61	2022-03-13T17:42:37Z	Cercocarpus ledifolius	261.4	287.9	4428358	1
3343750434	Utah	39.29248331000	-111.27154540000	EPSG:4326	61	2021-04-28T05:00:15Z	Cercocarpus ledifolius	258.1	270.9	3738652	1
3355421347	California	39.41207025000	-120.31344350000	EPSG:4326	61	2019-08-16T04:59:12Z	Cercocarpus ledifolius	164.1	267.5	3038243	1
2350351161	Utah	40.50742829000	-112.58292850000	EPSG:4326	61	2019-08-10T19:21:10Z	Cercocarpus ledifolius	283.8	306.0	3122190	1
3986160680	Utah	40.97965635000	-111.85553010000	EPSG:4326	61	2022-08-06T00:02:09Z	Cercocarpus ledifolius	273.3	275.7	2947282	1
3408211336	California	41.25728617000	-120.27013500000	EPSG:4326	61	2021-10-29T01:48:18Z	Cercocarpus ledifolius	167.6	232.5	2250827	1
2294645371	California	41.28181612000	-122.67869350000	EPSG:4326	61	2019-07-23T15:35:55Z	Cercocarpus ledifolius	265.7	318.0	2028949	1
2366027013	California	41.44110459000	-120.32181080000	EPSG:4326	61	2019-07-21T01:45:04Z	Cercocarpus ledifolius intermontanus	217.6	286.6	2167850	1
4028730801	California	41.70445482000	-120.25404980000	EPSG:4326	61	2022-08-13T20:01:21Z	Cercocarpus ledifolius	228.8	168.8	2060812	1
3355479316	Idaho	45.46136477000	-116.39259340000	EPSG:4326	61	2018-02-05T23:57:05Z	Cercocarpus ledifolius	309.0	183.2	837898	1
3017967620	Montana	45.88005933000	-111.89606550000	EPSG:4326	61	2020-12-30T22:39:24Z	Cercocarpus ledifolius	301.3	170.1	906723	1
3097150429	California	34.17501714000	-116.73405640000	EPSG:4326	64	2020-08-31T20:15:49Z	Cercocarpus ledifolius	118.8	405.4	5601632	1
3343802450	California	34.27446365000	-117.61074830000	EPSG:4326	65	2021-04-24T19:22:34Z	Cercocarpus ledifolius	131.3	500.3	5496712	1
3391344741	Montana	45.83828611000	-111.86747780000	EPSG:4326	65	2021-10-09T05:14:34Z	Cercocarpus ledifolius	288.9	155.8	923793	1
3090595228	Montana	45.95268374000	-112.28961590000	EPSG:4326	65	2021-04-10T18:52:00Z	Cercocarpus ledifolius	252.5	114.9	863643	1
3985743891	California	34.33028708000	-117.84941230000	EPSG:4326	70	2022-10-23T22:34:41Z	Cercocarpus ledifolius	185.9	526.0	5454602	1
3355096316	Idaho	45.63128055000	-116.13484380000	EPSG:4326	71	2018-02-05T23:57:06Z	Cercocarpus ledifolius	330.9	143.8	795492	1
2430148840	California	41.26665000000	-122.78639000000	WGS84	72		Cercocarpus ledifolius	229.6	300.6	2024980	1
1453466355	Nevada	38.86439226000	-119.48652450000	EPSG:4326	74	2017-03-01T00:02:07Z	Cercocarpus ledifolius	206.4	279.1	3356880	1
2609139146	Utah	40.49839067000	-112.57651300000	EPSG:4326	74	2020-04-19T19:52:00Z	Cercocarpus ledifolius intermontanus	297.4	292.2	3126351	1
3113341689	Nevada	39.01818806000	-114.23591680000	EPSG:4326	75	2021-05-08T21:20:59Z	Cercocarpus ledifolius	272.7	345.8	3681954	1
3343902374	Utah	41.06720638000	-111.88518980000	EPSG:4326	78	2020-08-02T20:22:26Z	Cercocarpus ledifolius	227.3	184.9	2905881	1
4022342746	Idaho	44.40161731000	-114.31101600000	EPSG:4326	79	2023-01-23T23:32:10Z	Cercocarpus ledifolius	243.2	139.7	1359868	1
3456828314	Utah	37.67297363000	-113.03340910000	EPSG:4326	81	2022-01-14T18:17:19Z	Cercocarpus ledifolius	272.0	379.7	4353220	1
2862368721	California	37.76356088000	-119.11305920000	EPSG:4326	81	2020-09-05T17:38:01Z	Cercocarpus ledifolius	175.5	243.4	3867230	1
3712713418	Nevada	36.27170500000	-115.66748830000	EPSG:4326	83	2021-07-12T13:36:24Z	Cercocarpus ledifolius	201.6	315.5	4785715	1
2610946404	Nevada	39.44486063000	-114.95390540000	EPSG:4326	87	2020-02-16T05:24:41Z	Cercocarpus ledifolius	191.9	347.2	3446238	1
3355088403	Utah	41.20572258000	-111.91165010000	EPSG:4326	89	2020-07-14T19:51:32Z	Cercocarpus ledifolius	285.0	272.3	2840435	1
3344002421	Oregon	44.58201046000	-118.62684190000	EPSG:4326	89	2021-01-04T02:48:47Z	Cercocarpus ledifolius	301.8	124.9	1031245	1
3302039865	California	37.10573356000	-118.44910470000	EPSG:4326	96	2021-06-01T04:06:16Z	Cercocarpus ledifolius intermontanus	165.4	182.0	4209108	1
2430256557	California	34.33278000000	-117.81250000000		100		Cercocarpus ledifolius	152.7	552.5	5454605	1
2351010085	California	34.34110000000	-117.65530000000	WGS84	100		Cercocarpus ledifolius	152.6	541.6	5462304	1
2430239269	California	35.22598960000	-115.40150640000	WGS84	100		Cercocarpus ledifolius	157.4	735.1	5261541	1
2429377591	Nevada	37.41805620000	-117.70432570000	EPSG:4326	100	2019-10-04T20:56:34Z	Cercocarpus ledifolius intermontanus	154.0	530.7	4133442	1
3903671912	California	37.83485000000	-118.41539000000	EPSG:4326	100	2022-09-12T08:38:49Z	Cercocarpus ledifolius intermontanus	155.0	300.3	3895432	1
3330414301	Nevada	40.35950000000	-115.49244000000	EPSG:4326	100	2014-01-09T13:23:37Z	Cercocarpus ledifolius	240.4	344.0	2996966	1
2859362419	Utah	40.57250000000	-111.73000000000	NAD83	100		Cercocarpus ledifolius	279.8	149.9	3143054	1
2269260945	Nevada	36.30633833000	-115.62699170000	EPSG:4326	102	2019-06-16T06:33:11Z	Cercocarpus ledifolius	227.1	365.1	4773796	1
891751247	California	34.15518800000	-116.85162400000	EPSG:4326	109	2013-10-15T06:09:57Z	Cercocarpus ledifolius	234.9	250.1	5601621	1
3018090586	California	34.34512600000	-117.83766000000	EPSG:4326	109	2020-12-29T04:25:38Z	Cercocarpus ledifolius	200.9	476.0	5446907	1
2626546256	Nevada	36.27856167000	-115.67157000000	EPSG:4326	110	2020-05-20T04:25:27Z	Cercocarpus ledifolius	201.6	315.5	4781738	1
3343832452	Nevada	37.89212833000	-114.57865330000	EPSG:4326	114	2021-05-09T23:21:27Z	Cercocarpus ledifolius	249.8	370.5	4153648	1
3391311870	Oregon	42.67818853000	-118.67923920000	EPSG:4326	114	2021-10-12T03:33:41Z	Cercocarpus ledifolius	229.1	177.1	1769499	1
2868265392	California	41.70303822000	-121.51830490000	EPSG:4326	115	2020-06-07T18:49:40Z	Cercocarpus ledifolius	208.4	369.8	1953281	1
2818532508	California	34.39814262000	-117.89732640000	EPSG:4326	121	2020-07-04T03:50:43Z	Cercocarpus ledifolius	162.6	568.5	5419682	1
3333369557	California	34.15979175000	-116.79584750000	EPSG:4326	122	2021-07-17T16:21:57Z	Cercocarpus ledifolius	167.4	292.7	5605349	1
3032004906	Arizona	36.21073569000	-112.04907750000	EPSG:4326	122	2021-01-16T08:15:40Z	Cercocarpus ledifolius	233.2	298.6	5052415	1
2429571731	California	37.42181576000	-118.05838840000	EPSG:4326	122	2019-10-13T14:34:34Z	Cercocarpus ledifolius	187.0	332.3	4101533	1
3398774389	California	38.77509752000	-119.87843510000	EPSG:4326	122	2018-05-09T23:17:51Z	Cercocarpus ledifolius intermontanus	174.7	301.3	3360931	1
2273201497	California	39.42269764000	-120.08207360000	EPSG:4326	122	2019-04-22T02:32:45Z	Cercocarpus ledifolius intermontanus	232.8	286.7	3054941	1
3860291066	Idaho	42.32186847000	-113.63563910000	EPSG:4326	122	2022-07-04T00:57:44Z	Cercocarpus ledifolius	321.1	170.4	2263169	1
2430474152	California	36.23679700000	-117.07195500000	WGS84	125		Cercocarpus ledifolius	198.4	562.0	4694169	1
3355273305	California	38.64661812000	-119.56088890000	EPSG:4326	125	2021-09-08T01:45:33Z	Cercocarpus ledifolius	144.5	462.5	3445833	1
3384713422	Utah	40.63300000000	-111.66340500000	EPSG:4326	125	2021-09-18T21:43:06Z	Cercocarpus ledifolius	267.2	138.8	3118108	1
3873612182	California	34.80558578000	-119.12047240000	EPSG:4326	126		Cercocarpus ledifolius	161.2	441.5	5147713	1
2634415595	Idaho	42.75254494000	-112.08073990000	EPSG:4326	129	2020-05-31T07:35:14Z	Cercocarpus ledifolius	358.2	133.3	2164576	1
2273303959	California	38.44877558000	-119.45665940000	EPSG:4326	132	2019-06-26T02:53:50Z	Cercocarpus ledifolius	173.5	320.9	3541250	1
3903049875	California	34.10220833000	-116.90847000000	EPSG:4326	142	2022-08-21T01:04:07Z	Cercocarpus ledifolius	143.1	394.4	5620231	1
3892264466	California	34.26846911000	-117.00759330000	EPSG:4326	143	2022-07-04T14:36:07Z	Cercocarpus ledifolius	136.1	470.3	5541911	1
3005145954	California	39.35729013000	-120.08456910000	EPSG:4326	150	2020-12-15T03:10:09Z	Cercocarpus ledifolius intermontanus	189.3	309.2	3084095	1
3457142776	California	34.83214663000	-119.16434190000	EPSG:4326	160	2021-12-22T22:55:53Z	Cercocarpus ledifolius	151.5	352.2	5131778	1
3355220375	California	41.23282298000	-122.78734050000	EPSG:4326	164	2020-06-27T19:37:31Z	Cercocarpus ledifolius	183.6	286.9	2040823	1
2421738560	California	38.69678700000	-119.98754300000	WGS84	165		Cercocarpus ledifolius	210.1	179.6	3385395	1
3355739233	California	34.27279997000	-116.93206290000	EPSG:4326	167	2021-09-06T18:42:24Z	Cercocarpus ledifolius	134.2	478.0	5549395	1
3961228944	California	37.51276167000	-118.64669170000	EPSG:4326	171	2022-10-28T01:19:04Z	Cercocarpus ledifolius	166.1	409.9	4014337	1
3858193358	California	34.24936123000	-117.63216980000	EPSG:4326	175	2021-10-18T22:04:40Z	Cercocarpus ledifolius	258.6	544.9	5504291	1
3889191593	California	34.26166080000	-117.03749860000	EPSG:4326	178	2022-08-03T17:23:04Z	Cercocarpus ledifolius	142.4	527.0	5545648	1
2429485143	Oregon	44.79361080000	-120.00092090000	EPSG:4326	183	2017-06-21T23:12:46Z	Cercocarpus ledifolius	247.9	377.0	859805	1
3902870995	Utah	40.44140095000	-111.70845730000	EPSG:4326	188	2022-08-28T21:03:36Z	Cercocarpus ledifolius	323.2	212.5	3201103	1
3344041477	California	41.01652831000	-123.08614760000	EPSG:4326	188	2021-06-08T23:04:09Z	Cercocarpus ledifolius	194.1	400.7	2104235	1
3759177751	Idaho	42.73376825000	-116.30471890000	EPSG:4326	189	2021-10-18T01:47:59Z	Cercocarpus ledifolius	238.7	312.0	1913778	1
3354996339	California	37.49905370000	-118.71602220000	EPSG:4326	191	2019-08-20T16:59:11Z	Cercocarpus ledifolius	176.1	306.5	4014331	1
3915570727	California	37.51927980000	-118.71067840000	EPSG:4326	191	2022-09-25T01:57:39Z	Cercocarpus ledifolius	167.9	291.7	4006436	1
3320867585	Nevada	39.00225449000	-114.30984500000	EPSG:4326	199	2021-06-21T21:45:47Z	Cercocarpus ledifolius	266.8	199.0	3685979	1
3053445293	California	34.70404000000	-119.11478000000	NAD83	200		Cercocarpus ledifolius var. intermontanus	209.1	517.5	5191126	1
3053477781	California	34.72041700000	-119.13370000000	NAD83	200		Cercocarpus ledifolius var. intermontanus	188.6	512.7	5183334	1
3053370245	California	34.80375000000	-119.29240000000	NAD83	200		Cercocarpus ledifolius var. intermontanus	287.3	497.7	5131766	1
3343808527	California	36.77393000000	-118.34363670000	EPSG:4326	200	2021-06-25T00:41:27Z	Cercocarpus ledifolius	130.5	384.8	4360678	1
2430356390	California	36.89510090000	-118.08217040000	WGS84	200		Cercocarpus ledifolius	137.7	423.3	4328904	1
2430058036	California	37.25723100000	-118.47606800000	WGS84	200		Cercocarpus ledifolius	130.7	462.1	4141343	1
3391295157	Utah	37.59695000000	-112.14805550000	EPSG:4326	200	2021-10-13T03:54:08Z	Cercocarpus ledifolius	231.4	309.0	4436282	1
3125215933	California	38.02270000000	-119.12840000000	WGS84	200		Cercocarpus ledifolius	215.3	399.7	3754077	1
2595821274	California	40.61728500000	-120.72739600000	WGS84	200		Cercocarpus ledifolius	168.8	380.0	2479875	1
3773010805	Montana	45.00983888000	-108.26737170000	EPSG:4326	200	2022-05-02T22:43:34Z	Cercocarpus ledifolius	176.5	403.3	1396269	1
2417962372	California	39.97333300000	-120.32666700000	NAD83	201		Cercocarpus ledifolius	237.7	263.3	2787764	1
2982077753	California	40.13694444000	-122.81777780000	NAD83	201		Cercocarpus ledifolius var. intermontanus	227.3	455.3	2499105	1
3820663670	Oregon	42.05151173000	-122.51524030000	NAD83	201	1998	Cercocarpus ledifolius var. intercedens	314.6	228.8	1721319	1
3986019902	California	41.37761767000	-122.79353590000	EPSG:4326	202	2022-10-26T23:05:10Z	Cercocarpus ledifolius	292.2	360.2	1977187	1
1843906807	Oregon	44.84461000000	-119.60364000000	WGS84	208		Cercocarpus ledifolius var. intermontanus	254.7	278.0	866292	1
4011565688	Nevada	36.16712511000	-115.51070570000	EPSG:4326	209	2022-12-28T04:06:15Z	Cercocarpus ledifolius	198.0	535.1	4841279	1
2999190197	Oregon	44.49611694000	-121.31970830000	EPSG:4326	211	2020-12-10T23:26:11Z	Cercocarpus ledifolius intermontanus	222.1	358.3	875957	1
3961257909	California	34.24908954000	-117.59500330000	EPSG:4326	218		Cercocarpus ledifolius intermontanus	139.1	531.9	5508071	1
3759333909	California	34.83083418000	-119.14690630000	EPSG:4326	227	2022-04-05T05:30:41Z	Cercocarpus ledifolius	157.4	395.7	5131779	1
3039281317	Utah	41.63317250000	-111.70630790000	EPSG:4326	227	2021-02-03T02:30:31Z	Cercocarpus ledifolius	277.0	224.9	2667614	1
3343785432	California	36.55408505000	-118.18125060000	EPSG:4326	244	2021-01-19T07:38:11Z	Cercocarpus ledifolius	143.2	565.6	4467412	1
3391580289	Utah	37.64271892000	-112.37933310000	EPSG:4326	244	2021-10-14T15:11:48Z	Cercocarpus ledifolius	222.3	300.5	4404662	1
3337824447	California	38.46190986000	-119.62430910000	EPSG:4326	244	2021-08-17T05:18:02Z	Cercocarpus ledifolius	129.1	224.5	3521399	1
3399122374	Utah	40.32727681000	-111.64165460000	EPSG:4326	244	2018-07-04T05:48:42Z	Cercocarpus ledifolius	306.6	173.5	3258957	1
3355089350	Oregon	44.32031802000	-118.66711500000	EPSG:4326	244	2019-10-21T00:04:25Z	Cercocarpus ledifolius	274.7	102.0	1129563	1
3747243703	California	34.35821737000	-117.61423060000	EPSG:4326	245	2022-03-20T19:55:07Z	Cercocarpus ledifolius	180.2	642.5	5458466	1
3428567769	Colorado	40.60467200000	-108.87564800000	WGS84	248		Cercocarpus ledifolius	294.7	204.2	3275715	1
2540774747	California	34.17003912000	-116.77624820000	EPSG:4326	249	2019-12-17T14:58:29Z	Cercocarpus ledifolius	123.5	409.9	5601628	1
3428566939	Colorado	40.57391300000	-108.99358200000	WGS84	253		Cercocarpus ledifolius	264.7	329.6	3283950	1
2574013253	California	34.39338582000	-117.81643970000	EPSG:4326	263	2020-02-17T05:34:21Z	Cercocarpus ledifolius	168.2	627.2	5427479	1
3343799407	Utah	41.92108467000	-111.45829040000	EPSG:4326	263	2020-09-22T18:50:09Z	Cercocarpus ledifolius	202.0	251.4	2554431	1
2850988577	Oregon	42.21801525000	-121.13484020000	EPSG:4326	263	2020-05-27T03:58:08Z	Cercocarpus ledifolius	198.5	350.8	1765564	1
3113590371	Wyoming	43.97894181000	-107.22922900000	EPSG:4326	263	2020-08-17T04:45:36Z	Cercocarpus ledifolius	311.0	191.4	1851222	1
2430515940	California	37.42058320000	-118.75718590000	WGS84	270		Cercocarpus ledifolius	81.8	152.6	4045928	1
3802617478	Utah	37.34628891000	-112.17118140000	EPSG:4326	273	2022-05-25T17:31:19Z	Cercocarpus ledifolius	238.4	410.3	4547223	1
240489277	Utah	41.53194400000	-113.75844600000	WGS84	287		Cercocarpus ledifolius	250.5	309.5	2593205	1
2430459282	California	34.06368000000	-116.81016000000	WGS84	300		Cercocarpus ledifolius	199.2	359.8	5642560	1
3053344770	California	34.72170000000	-119.14110000000	NAD83	300		Cercocarpus ledifolius var. intermontanus	191.1	533.1	5179419	1
3406846714	California	36.77657600000	-118.32441700000	WGS84	300		Cercocarpus ledifolius	87.2	428.4	4360679	1
1640085789	Nevada	39.28100000000	-117.15200000000	EPSG:4326	300	2017-09-11T22:54:16Z	Cercocarpus ledifolius	291.5	212.5	3361171	1
2982035764	California	41.08720000000	-122.95800000000	WGS84	300		Cercocarpus ledifolius	218.3	332.6	2088324	1
3091192145	California	34.17301500000	-116.90868700000	WGS84	301		Cercocarpus ledifolius var. intermontanus	274.8	404.5	5590441	1
1927829313	Nevada	39.08935200000	-119.93907200000	WGS84	301		Cercocarpus ledifolius var. intermontanus N.H.Holmgren	215.1	303.2	3216910	1
3384610226	California	37.83421500000	-119.15868920000	EPSG:4326	315	2021-09-05T23:42:29Z	Cercocarpus ledifolius	175.1	247.2	3834990	1
3428567746	Colorado	40.63211800000	-108.89912800000	WGS84	322		Cercocarpus ledifolius	307.2	257.9	3263323	1
2430437589	California	37.43377220000	-118.12422750000	WGS84	325	1948	Cercocarpus ledifolius	181.8	283.2	4093578	1
3398953498	California	34.24948663000	-117.05968500000	EPSG:4326	336	2021-10-29T03:07:19Z	Cercocarpus ledifolius	155.4	508.9	5549383	1
2430168107	California	36.77680000000	-118.34600000000	WGS84	350		Cercocarpus ledifolius	114.1	157.5	4360677	1
2430547796	California	37.17922600000	-118.56013500000	WGS84	350		Cercocarpus ledifolius	126.9	219.5	4169232	1
2421739135	California	37.53740000000	-118.70250000000	WGS84	350		Cercocarpus ledifolius	177.4	267.5	4002488	1
2982017788	California	41.08720000000	-122.95960000000	WGS84	350		Cercocarpus ledifolius	199.8	277.5	2084349	1
3343888920	California	37.55023661000	-118.68515370000	EPSG:4326	355	2021-08-21T11:59:58Z	Cercocarpus ledifolius	174.4	398.1	3998543	1
3915437805	Nevada	39.02221266000	-114.27112410000	EPSG:4326	357	2022-09-12T14:21:44Z	Cercocarpus ledifolius	279.9	205.2	3677925	1
3355465356	California	40.40356909000	-120.73514870000	EPSG:4326	357	2020-01-06T00:58:38Z	Cercocarpus ledifolius	205.0	408.6	2569219	1
2430496743	California	41.69440000000	-121.47180000000	WGS84	370		Cercocarpus ledifolius	236.8	346.2	1961289	1
3859750971	Oregon	42.82067938000	-120.80193740000	EPSG:4326	372	2022-06-17T06:11:45Z	Cercocarpus ledifolius	247.4	282.7	1553913	1
3406846733	California	41.99723000000	-122.83719000000	WGS84	375		Cercocarpus ledifolius	254.0	303.5	1717639	1
3327792306	Arizona	36.19754507000	-112.05460650000	EPSG:4326	376	2018-07-09T15:32:41Z	Cercocarpus ledifolius	248.7	501.2	5056424	1
3307357781	Washington	46.02016913000	-117.84300560000	EPSG:4326	382	2021-06-13T00:07:07Z	Cercocarpus ledifolius	336.2	101.8	590950	1
2270181183	California	37.98733800000	-119.14007800000	WGS84	390	2021	Cercocarpus ledifolius var. intermontanus	161.7	321.8	3770252	1
1898798455	California	33.80877089000	-116.65385170000	EPSG:4326	391	2018-08-18T03:52:59Z	Cercocarpus ledifolius	190.0	638.3	5756531	1
3881772526	California	34.24818774000	-117.03831830000	EPSG:4326	395	2022-07-10T22:13:53Z	Cercocarpus ledifolius	165.7	475.7	5549385	1
3383970232	California	36.58540794000	-118.19904560000	EPSG:4326	395	2021-09-07T01:49:45Z	Cercocarpus ledifolius	122.8	548.8	4455559	1
2350414485	Utah	39.76010690000	-110.91749670000	EPSG:4326	397	2019-08-13T18:10:31Z	Cercocarpus ledifolius	288.2	221.0	3549940	1
2430044331	California	34.14899000000	-116.84975000000	NAD83	400		Cercocarpus ledifolius	206.3	276.5	5605344	1
2430139220	California	34.15978000000	-116.74538000000	WGS84	400		Cercocarpus ledifolius var. intermontanus	128.7	430.7	5609077	1
2430366800	California	34.16221000000	-116.88154000000	NAD83	400		Cercocarpus ledifolius	234.8	300.3	5597894	1
2430350382	California	34.20148000000	-116.79138000000	NAD83	400		Cercocarpus ledifolius	155.9	407.0	5586725	1
2430391075	California	34.20955000000	-116.85842000000	NAD83	400		Cercocarpus ledifolius var. intermontanus	151.3	505.3	5579266	1
2430271665	California	34.32348000000	-117.64074000000	NAD83	400	2006-02	Cercocarpus ledifolius	159.7	500.6	5473823	1
2430362288	California	36.23970430000	-117.06198690000	WGS84	400	1949	Cercocarpus ledifolius	197.2	543.8	4694170	1
2351010014	California	37.43410000000	-118.08940000000	WGS84	400		Cercocarpus ledifolius	188.4	348.6	4093581	1
2430456730	California	38.02900000000	-119.25010000000	WGS84	400		Cercocarpus ledifolius	137.1	243.7	3741980	1
2351010252	California	38.35580000000	-119.46710000000	WGS84	400		Cercocarpus ledifolius	211.8	274.3	3581119	1
2430357073	Utah	39.35376300000	-112.23977200000	WGS84	400		Cercocarpus ledifolius var. intermontanus	263.7	322.7	3657960	1
2417953239	California	40.56416700000	-120.73611100000	NAD83	402		Cercocarpus ledifolius	173.5	352.5	2503167	1
2417981962	California	40.61000000000	-120.84055600000	NAD83	402		Cercocarpus ledifolius	195.0	331.9	2475984	1
2417948239	California	40.62000000000	-120.72305600000	NAD83	402	1/19/1981	Cercocarpus ledifolius	179.8	368.9	2479876	1
2417981860	California	40.68777800000	-120.59833300000	NAD83	402		Cercocarpus ledifolius	189.2	339.7	2460492	1
2417964675	California	40.73833300000	-121.46000000000	NAD83	402		Cercocarpus ledifolius	327.2	291.5	2367707	1
2417987510	California	41.01166700000	-120.79333300000	NAD83	402		Cercocarpus ledifolius var. intermontanus	212.7	304.9	2309558	1
2418004439	California	41.13055600000	-121.44666700000	NAD83	402		Cercocarpus ledifolius var. intermontanus	201.6	448.7	2203410	1
2417966398	California	41.81500000000	-121.87527800000	NAD83	402		Cercocarpus ledifolius	257.5	320.1	1873643	1
3820537391	Oregon	42.03840752000	-121.07102980000	NAD83	402	2002	Cercocarpus ledifolius var. intermontanus	198.4	348.4	1846166	1
3820529557	Oregon	42.18890000000	-120.34470000000		402	2002	Cercocarpus ledifolius var. intermontanus	227.0	286.3	1842320	1
3820649031	Oregon	42.19890000000	-121.40500000000		402	2002	Cercocarpus ledifolius var. intercedens	260.6	299.2	1754412	1
3820550950	Oregon	42.24734778000	-118.06426040000	NAD83	402	2002	Cercocarpus ledifolius var. intermontanus	215.2	295.4	1997554	1
3820651888	Oregon	43.74330000000	-121.60720000000		402	2002	Cercocarpus ledifolius var. intermontanus	333.1	150.1	1139720	1
3820571175	Oregon	45.67220000000	-118.78750000000		402	2002	Cercocarpus ledifolius var. intercedens	321.9	338.0	648551	1
1270054737	Nevada	39.08711900000	-119.91362600000	EPSG:4326	412	2016-05-31T03:03:45Z	Cercocarpus ledifolius	217.5	301.1	3221038	1
2982078377	California	39.62804000000	-122.96512000000	WGS84	415		Cercocarpus ledifolius	238.1	445.7	2697767	1
3705447931	Idaho	44.22043810000	-113.84353360000	EPSG:4326	422	2022-02-28T22:43:23Z	Cercocarpus ledifolius	201.8	98.0	1456987	1
3343822414	California	34.22301555000	-116.84553460000	EPSG:4326	433	2021-04-20T21:49:57Z	Cercocarpus ledifolius	162.3	449.7	5575540	1
2430197892	California	36.72120000000	-118.29910000000	WGS84	450		Cercocarpus ledifolius	121.5	292.9	4388360	1
3091192153	California	37.56968470000	-118.18259230000	WGS84	450		Cercocarpus ledifolius var. intermontanus	141.8	146.1	4030184	1
3112712319	California	34.12574844000	-116.76283850000	EPSG:4326	451	2019-05-26T11:54:49Z	Cercocarpus ledifolius	168.2	428.7	5620245	1
3947614366	Utah	38.29316941000	-111.23529210000	EPSG:4326	451	2020-03-19T21:31:21Z	Cercocarpus ledifolius	193.3	536.0	4185858	1
3097182449	California	34.20931298000	-116.71471410000	EPSG:4326	464	2020-08-30T06:14:20Z	Cercocarpus ledifolius	152.7	424.2	5590459	1
3327792690	California	38.31847687000	-119.66586530000	EPSG:4326	468	2021-07-09T15:35:08Z	Cercocarpus ledifolius	95.4	125.6	3577104	1
2802634588	California	34.30388093000	-116.91452980000	EPSG:4326	480	2020-06-19T14:44:50Z	Cercocarpus ledifolius	221.8	397.5	5534434	1
2982007747	California	41.71508000000	-121.50381000000	WGS84	480		Cercocarpus ledifolius	203.7	364.4	1949278	1
2430413234	California	41.29140000000	-122.67780000000	WGS84	487		Cercocarpus ledifolius	290.7	267.0	2024989	1
3456754969	Utah	37.58309116000	-112.21269410000	EPSG:4326	488	2021-12-31T21:54:25Z	Cercocarpus ledifolius	284.5	227.0	4440240	1
2802588602	California	39.48910300000	-120.01743400000	EPSG:4326	498	2020-05-10T10:02:07Z	Cercocarpus ledifolius	184.3	371.4	3029932	1
