# Supplementary material for: Predicted distribution of curl-leaf mountain mahogany (Cercocarpus ledifolius) in the Bighorn Canyon National Recreation Area
Source: PLoS One. 2025 Feb 3;20(2):e0317146. doi: 10.1371/journal.pone.0317146 (PMC11790079; doi:10.1371/journal.pone.0317146)
Supplement: S3 Table — (CSV) [file pone.0317146.s003.csv]

dataset_doi	dataset_key	dataset_title	dataset_citation	number_records
10.15468/ab3s5x	50c9509d-22c7-4a22-a47d-8c48425ef4a7	iNaturalist Research-grade Observations		3759
10.15468/w5g8jz	b8811bf9-abcf-4600-9245-eda1017c3978	University of Nevada Herbarium		412
10.15468/ai1kou	e523cf2d-4fc2-48d8-aa75-80ecbc90b3f5	UCR - University of California, Riverside Herbarium - Vascular Plants		337
10.15468/cbfpbk	84c00a71-0735-4a47-bf55-8556dcafa5c2	BLM - National Landscape Monitoring Framework - Plants	Taylor, J.J., E.J. Kachergis, G.R. Toevs, J.W. Karl, M.R. Bobo, M. Karl, S. Miller, and C.S. Spurrier. 2014. AIM-Monitoring: A Component of the BLM Assessment, Inventory, and Monitoring Strategy. Technical Note 445. U.S. Department of the Interior, Bureau of Land Management, National Operations Center, Denver, CO.	271
10.15468/6e8nje	d415c253-4d61-4459-9d25-4015b9084fb0	The New York Botanical Garden Herbarium (NY)		150
10.15468/a2o8vy	e05fd4c2-4d77-4c50-880e-1b22096af300	Arizona State University Vascular Plant Herbarium		138
10.15468/t43wjj	7827f68d-c981-4023-bace-288a03434044	Intermountain Herbarium (Vasc. & Algae)		128
10.15468/0yosx9	9781ce05-2379-4a10-ab3b-c91346510df8	RSA - California Botanic Garden Herbarium		116
10.15468/b7tfpa	e5d9d04e-ffd1-4395-9b10-76034f0c619c	Deaver Herbarium (Northern Arizona University)		110
10.15468/78jqq4	abba37fc-a9c3-4de2-bba2-7f929abc937d	Baylor University Herbarium		70
10.15468/abe1lg	3c59bd42-7bfd-421b-8da4-275780390e4c	Desert Botanical Garden Herbarium		65
10.15468/htptzr	95c938a8-f762-11e1-a439-00145eb45e9a	R. L. McGregor Herbarium Vascular Plants Collection	KANU Vascular Plants Collection	47
10.15468/8dk368	aea65dea-9908-41f7-bc9b-e9d18064ad28	Laboratory of Tree-Ring Research Natural History Collection	Brewer P, Fleming D, Harrel S, Jessmore L (2022): Laboratory of Tree-Ring Research Natural History Collection. v1.5. Laboratory of Tree-Ring Research, University of Arizona. Dataset/Occurrence. https://ipt.ltrr.arizona.edu/ipt/resource?r=ltrr&v=1.5	46
10.15468/wyofjv	7c5e863f-3f70-4933-b05d-fc57c66dd3f3	University of Colorado Museum of Natural History Herbarium Vascular Plant Collection		45
10.15468/pteehh	5b1129a0-0461-46e5-a55c-9195be29c0ff	Natural History Museum of Utah, Garrett Herbarium		40
10.15468/gtebaa	7a3679ef-5582-4aaa-81f0-8c2545cafc81	Pl@ntNet observations	AFFOUARD A, JOLY A, LOMBARDO J, CHAMP J, GOEAU H, CHOUET M, GRESSE H, BONNET P (2023): Pl@ntNet observations. v1.8. Pl@ntNet. Dataset/Occurrence. https://ipt.plantnet.org/resource?r=observations&v=1.8	32
10.15468/dlvoyt	cc09386c-43a4-4a12-8ae4-d25610645250	University of New Mexico Herbarium		30
10.15468/zmt7jk	0c7a975e-9f63-4a0f-b8ce-e37f8f70e777	Weber State University Herbarium		27
10.15468/8htpvx	8aa57fb1-a290-467f-a578-77ec8cbe76b6	University of Idaho, Stillinger Herbarium Vascular Plants	Turck D (2024). University of Idaho, Stillinger Herbarium Vascular Plants. Version 1.15. Consortium of Pacific Northwest Herbaria. Occurrence dataset. https://ipt.pnwherbaria.org/resource?r=uid&v=1.15	27
10.15468/zciacm	95aef98e-f762-11e1-a439-00145eb45e9a	Colorado State University, Charles Maurer Herbarium		27
10.15468/axrelr	89c53edb-0fac-4118-bdc0-d70ca50953dc	Kathryn Kalmbach Herbarium		24
10.15468/nmny7h	83a49751-4282-481e-a847-1c5c224a0551	The University and Jepson Herbaria -- Vascular Plants		22
10.15468/lneqwn	9b7d1acf-b22f-4a1f-b6e8-f1ddd744dc07	SD - SD Herbarium, San Diego Natural History Museum		19
10.15468/7gudyo	f934f8e2-32ca-46a7-b2f8-b032a4740454	CAS Botany (BOT)		19
10.15468/mma2ec	14d5676a-2c54-4f94-9023-1e8dcd822aa0	Pl@ntNet automatically identified occurrences	AFFOUARD A, JOLY A, LOMBARDO J, CHAMP J, GOEAU H, CHOUET M, GRESSE H, BOTELLA C, BONNET P (2023): Pl@ntNet automatically identified occurrences. v1.8. Pl@ntNet. Dataset/Occurrence. https://ipt.plantnet.org/resource?r=queries&v=1.8	18
10.15468/p5554y	689d12fc-aac8-4203-bace-4e64d3d61b89	Idaho State University, Ray J. Davis Herbarium Vascular Plants	Williams R (2024). Idaho State University, Ray J. Davis Herbarium Vascular Plants. Version 1.15. Consortium of Pacific Northwest Herbaria. Occurrence dataset. https://ipt.pnwherbaria.org/resource?r=ids&v=1.15	18
10.15468/hja69f	7bd65a7a-f762-11e1-a439-00145eb45e9a	Tropicos MO Specimen Data		17
10.15468/y79c2g	7b742032-9940-4da3-8c1a-3eaceaed4f1f	Washington State University Marion Ownbey Herbarium		16
10.15468/on4axg	c267909d-184f-4138-9e67-a074d478d52b	DAV - University of California, Davis Center for Plant Diversity - Vascular Plants		15
10.15468/nu8kw5	dfe29309-9f9f-493b-95e7-68f4563a3cdb	Snake River Plain Herbarium (Boise State University, Idaho, USA)	Smith J (2024). Snake River Plain Herbarium (Boise State University, Idaho, USA). Version 1.16. Consortium of Pacific Northwest Herbaria. Occurrence dataset. https://ipt.pnwherbaria.org/resource?r=srp&v=1.16	15
10.15468/adb2bb	ed3d96f2-db7b-48cd-9960-f871e7df7286	SBBG - Clifton Smith Herbarium, Santa Barbara Botanic Garden		15
10.15468/ly60bx	cd6e21c8-9e8a-493a-8a76-fbf7862069e5	Royal Botanic Gardens, Kew - Herbarium Specimens	http://apps.kew.org/herbcat/gotoCiteUs.do	14
10.15468/mdnmzb	af1b4db0-c8ce-4a95-b700-8a6a02bed9d6	University of South Florida Herbarium (USF)	Wunderlin, R. P., B. F. Hansen, A. R. Franck, and F. B. Essig (2017) Atlas of Florida Plants. Florida.PlantAtlas.org. [S.M. Landry and K.N. Campbell (original application development), USF Water Institute]. Institute for Systematic Botany, University of South Florida, Tampa.	13
10.15468/33k42a	4c122e6f-b2a4-4f91-aff5-449e9afb57b3	LA - University of California, Los Angeles Herbarium		12
10.15468/7v5zvb	61e05239-05cf-41ae-b69c-1641982124f3	Washington State University Herbarium	Roalson E (2024). Washington State University Herbarium. Version 1.16. Consortium of Pacific Northwest Herbaria. Occurrence dataset. https://ipt.pnwherbaria.org/resource?r=wsu&v=1.16	12
10.15468/1uvzxh	3b64407b-12fd-406e-a996-4a87994fcfc9	MACF - MacFadden Herbarium, California State University Fullerton		11
10.15468/36qz6p	49e223ed-ab24-478f-b5e8-4a15af5a8f6c	CSLA - Cal State LA Herbarium		11
10.15468/hdpmbj	5d562555-3f19-4da6-9a37-556aa70f691b	University of Northern Colorado Herbarium		11
10.15468/hnhrg3	821cc27a-e3bb-4bc5-ac34-89ada245069d	NMNH Extant Specimen Records (USNM, US)	Orrell T, Informatics Office (2024). NMNH Extant Specimen Records (USNM, US). Version 1.83. National Museum of Natural History, Smithsonian Institution. Occurrence dataset. https://collections.nmnh.si.edu/ipt/resource?r=nmnh_extant_dwc-a&v=1.83	11
10.15468/u6xvfy	47fa2879-2a40-4c2f-9250-5bd9655c50c8	US Forest Service - Tonto National Forest		8
10.15468/rxbp4w	e053ff53-c156-4e2e-b9b5-4462e9625424	Tropicos Specimens Non-MO		8
10.15468/24chj5	677aece2-a65b-4b78-b391-0f2e21a2b7ed	PUA - Pacific Union College Herbarium		7
10.15468/ckxw7v	ae33dc82-0bc2-43b5-b69b-65bf858f1e7a	CHSC - Ahart Herbarium, CSU Chico - Vascular Plants		7
10.15468/mypdjd	f56df26e-73f5-4d37-bfed-3d46c0834e82	OBI - Robert F. Hoover Herbarium, Cal Poly State University		7
10.15468/wmbcqk	53b690a5-1d43-4368-8ace-75dbad510e1c	Colorado Mesa University, Walter A. Kelley Herbarium		6
10.15468/qpxmw0	62cccd4d-eafc-4287-a070-5701aa6ef4a2	UCSB - University of California Santa Barbara Herbarium		6
10.15468/qguk7r	6958627a-e1cd-489f-b4f3-6e7760203b9d	HSC - Humboldt State University Vascular Plant Herbarium		6
10.15468/qz8uyh	e2bec7d1-c0fe-4315-bac9-6c1ce3128309	Dinosaur National Monument Herbarium		6
10.15468/km9xvj	f0b88eb8-cfc1-4989-861d-30521645ce11	NEON Biorepository Terrestrial Plant Collection (Canopy Foliage)		6
10.15468/d51v1f	f3f03cbf-1a01-4739-ae15-c1355b8c2dbf	Carnegie Museum of Natural History Herbarium		6
10.15468/dm598q	fb178827-516d-4baa-adb1-4e06fd3883f9	University of Montana Herbarium	Giblin D (2024). University of Montana Herbarium. Version 1.16. Consortium of Pacific Northwest Herbaria. Occurrence dataset. https://ipt.pnwherbaria.org/resource?r=montu&v=1.16	6
10.15468/jib4rt	0096dfc0-9925-47ef-9700-9b77814295f1	Bioimages	Bioimages (http://bioimages.vanderbilt.edu/)	4
10.15468/yhb6ky	1a9d08bb-9e2c-4540-8f7f-3205846b6ddc	UTEP Plants (Arctos)	University of Texas at El Paso Biodiversity Collections (UTEP) - Plants	4
10.15468/9ufthy	707e1918-0999-4f2f-9ad1-22c0be104861	North Carolina State University Vascular Plant Herbarium		4
10.15468/c4w4co	aab0cf80-0c64-11dd-84d1-b8a03c50a862	Lund University Biological Museum - Botanical collection (LD)	Wittzell H (2024). Lund University Biological Museum - Botanical collection (LD). Version 362.841. Lund University Biological Museum. Occurrence dataset. https://www.gbif.se/ipt/resource?r=ld-general&v=362.841	4
10.15468/p3sdpu	b1c0c801-1758-408d-aebd-777cbc1dfac7	USFWS - Ruby Lake National Wildlife Refuge - Vegetation Mapping Survey - 2012-2013	Keller K, Simpson A (2023). USFWS - Ruby Lake National Wildlife Refuge - Vegetation Mapping Survey - 2012-2013. Version 1.3. United States Fish and Wildlife Service. Occurrence dataset https://doi.org/10.15468/p3sdpu accessed via GBIF.org on 2023-03-01.	4
10.15468/3y25yl	b2d55172-8980-4195-9632-a186edb27d5a	LOB - California State University, Long Beach Herbarium		4
10.15468/feuwzp	d7c0e1e4-2e93-4e87-8a85-d88b89a4a782	Montana State University Herbarium	Lavin M, Giblin D (2024). Montana State University Herbarium. Version 1.442. Consortium of Pacific Northwest Herbaria. Occurrence dataset. https://ipt.pnwherbaria.org/resource?r=mont&v=1.442	4
10.15468/t3a60p	1060a696-f6a2-4341-92ef-47a63babbea1	SJSU - Carl W. Sharsmith Herbarium, San Jose State University		3
10.15468/uc1apo	6ac3f774-d9fb-4796-b3e9-92bf6c81c084	naturgucker		3
10.15468/adstge	a92f4b3c-ae5c-45af-8dac-4a6a88d35ddd	Pittsburg State University, Theodore M. Sperry Herbarium		3
10.15468/phc373	b0515413-6d32-490a-83a0-f8c08f002c70	CDA - California Department of Food and Agriculture		3
10.15468/32axt9	079228aa-7e74-4ff1-9ee1-e74c3f27ef9e	Ely BLM Herbarium		2
10.15468/s5mhau	0d3b67ec-4a90-453d-9c74-a542c4673e3f	Coconino National Forest Herbarium		2
10.15468/w48pii	1064b787-c882-493e-b17d-4ffba363b776	IAC - Herb�rio do Instituto Agron�mico de Campinas	IAC (Instituto Agron�mico). s/d, continuamente atualizado. Herb�rio IAC On-line. hhttp://herbario.iac.sp.gov.br/. [informar a data da �ltima consulta]	2
10.5886/yxupar	2d18c666-ee2b-40a3-a708-280ea19c0fbc	Royal BC Museum - Herbarium (V)	Wheeler E (2014): Royal BC Museum - Herbarium (V). v2.2. Royal British Columbia Museum. Dataset/Occurrence. https://doi.org/10.5886/yxupar	2
10.15468/nrcdx7	3dedd874-1c74-487c-9fb3-48dcaf922bab	SFV - California State University, Northridge		2
10.15468/8sx2ag	44525bc9-4412-441a-9890-1df3d289e3f6	SDSU - Vascular Plants of the San Diego State University Herbarium		2
10.15468/yysad6	4e07968c-842b-4c22-8f57-ac14a9e7934b	Gila National Forest Herbarium		2
10.15468/xxoo68	56e9c560-bd2a-11dd-b15e-b8a03c50a862	Louisiana State University, Shirley C. Tucker Herbarium - Vascular Plants		2
10.15468/5sl7sh	7f5260c2-f762-11e1-a439-00145eb45e9a	Natural History Museum, Vienna - Herbarium W		2
10.15468/plngb6	8310f570-f762-11e1-a439-00145eb45e9a	Vascular Plant Collection - University of Washington Herbarium (WTU)	University of Washington Burke Museum. WTU Herbarium Vascular Plant Collection. Seattle, Washington.	2
10.15468/c2gj2t	cfbdc726-cd55-4d58-a6db-9aebe037a6d9	Lord Fairfax Community College Herbarium		2
10.5886/cp1vgz	08502f36-77c5-4fca-aeda-3c306b5179f9	Bruce Bennett Herbarium (BABY)	Bennett, B.A. 2017. Bruce A. Bennett Yukon Herbarium (BABY), Whitehorse, Yukon, Canada. v1. Dataset/Occurrence. http://data.canadensys.net/ipt/resource?r=baby-specimens&amp;v=1.0	1
10.15468/bhgpmq	0f6a3163-4efb-47ab-a4f1-2f548098665f	University of Cincinnati, Margaret H. Fulford Herbarium - Vascular Plants		1
10.15468/xycuk7	15738fee-78b1-4751-bcc1-cbf7139c68de	Centre for Australian National Biodiversity Research (CANB) AVH data	Centre for Australian National Biodiversity Research (2023). Centre for Australian National Biodiversity Research (CANB) AVH data. Occurrence dataset https://doi.org/10.15468/xycuk7 accessed via GBIF.org on 2024-07-02.	1
10.15468/ib5ypt	15f819bd-6612-4447-854b-14d12ee1022d	Naturalis Biodiversity Center (NL) - Botany		1
10.15468/ok8qvz	1edd3c3f-cfd7-4fd5-bfba-2c67737a17ba	University of Tennessee Vascular Herbarium		1
10.15468/fax7cj	3111dc38-3143-4792-9802-610f1de4961c	Vanderbilt University Herbarium		1
10.15468/bmmg36	3fed506c-d04f-4cd4-b373-bd602572f39b	NEON Biorepository Terrestrial Plant Collection (Herbarium Vouchers)		1
10.15468/c9jhs4	453e3294-97ef-4e1c-87cb-1ef7c5351d8e	Northern Illinois University Herbarium		1
10.15468/wqqhtw	456d9e9d-43e4-47f6-acba-6a66cb2a7f05	Mississippi State University		1
10.15468/svdy2z	7fc39a52-0d5c-40e1-a6a7-c64068a1fa76	IRVC - University of California, Irvine Herbarium		1
10.15468/q3fvwb	808ea7d6-b868-4e90-8c82-f8bed26929e9	Southern Oregon University Herbarium	Halpern A (2024). Southern Oregon University Herbarium. Version 1.15. Consortium of Pacific Northwest Herbaria. Occurrence dataset. https://ipt.pnwherbaria.org/resource?r=soc&v=1.15	1
10.15468/mnjkvv	83ae84cf-88e4-4b5c-80b2-271a15a3e0fc	Auckland Museum Botany Collection		1
10.15468/54hgbz	84b18cce-083a-4464-bee8-25b2083a17cd	Natural History Collections of the Faculty of Biology AMU		1
10.15468/tf54rf	8bd8c361-c96b-40c9-91a0-eb3c0e7e0135	Eastern Illinois University, Stover-Ebinger Herbarium		1
10.15468/bihrxd	a36438d0-bec7-4b7b-9bfa-2c31e7610c39	Bell Museum plants		1
10.15468/uyakmh	a6f37a35-cb18-4395-9a0c-5be222c8e6c8	Texas Tech University, E. L. Reed Herbarium		1
10.15468/fmj4at	a92de2e1-647c-43f2-a8b7-ab1c1a6453dd	University of South Carolina, A. C. Moore Herbarium Vascular Plant Collection		1
10.15468/96qq94	b6ba36a7-362b-4c13-9e28-f71d4770a193	MCCC - Mendocino College Coast Center Herbarium		1
10.15468/hwtyn4	b7e52722-ee9a-4a9c-9c01-455044e855c2	New Mexico Museum of Natural History and Science (NMMNH&S) Herbarium specimens (Arctos)	New Mexico Museum of Natural History and Science Herbarium (Arctos)	1
10.15468/v5wjn7	b89d52a2-861d-4388-adad-c0da3d55fc78	University of Florida Herbarium (FLAS)		1
10.15468/zus87a	c28b1109-d9cb-49e7-aa11-f5bd7327f4b0	SHTC - CSU Stanislaus Herbarium		1
10.15468/w6f6aa	cca05dd0-9f88-4d0a-b90a-d3f8f3a3f367	University of Arkansas at Monticello		1
10.15468/j9jnvg	e82092b5-e2b0-4db8-8cca-22e11272af6b	Rocky Mountain Biological Laboratory		1
10.15468/9veyrm	ee747f7d-daf9-4613-92f3-d7c2a356cae6	University of Puget Sound, Slater Museum Herbarium Vascular Plants	Shugart G (2024). University of Puget Sound, Slater Museum Herbarium Vascular Plants. Version 1.16. Consortium of Pacific Northwest Herbaria. Occurrence dataset. https://ipt.pnwherbaria.org/resource?r=psm&v=1.16	1
10.15468/qdatdf	f1c0241b-6c64-414e-914f-ebaf764b3d9b	MVSC; The James C. Parks Herbarium at Millersville University	Hardy C (2022). MVSC; The James C. Parks Herbarium at Millersville University. Millersville University James C. Parks Herbarium. Occurrence dataset https://doi.org/10.15468/qdatdf accessed via GBIF.org on 2023-03-01.	1
